# Supplementary material for: MicroRNA2871b of Dongxiang Wild Rice (Oryza rufipogon Griff.) Negatively Regulates Cold and Salt Stress Tolerance in Transgenic Rice Plants
Source: Int J Mol Sci. 2023 Sep 25;24(19):14502. doi: 10.3390/ijms241914502 (PMC10572564; doi:10.3390/ijms241914502)
Supplement: Supplementary file 1 [file ijms-24-14502-s001.zip › Table S2.xlsx]

## Sheet: Sheet1
Table S2. Significant differentially expressed genes in transgenic plants (miR2871b OE-4) vs. wild-type plants (ZH11).
Gene_ID	EntrezID	Transcript_ID	GO	KEGG	KO_ENTRY	EC	Description	trans_type	FPKM.miROE2871b_1	FPKM.miROE2871b_2	FPKM.miROE2871b_3	FPKM.ZH11_1	FPKM.ZH11_2	FPKM.ZH11_3	FC	log2(FC)	P-val	Q-val	Regulation	Significant
Os06g0270900	25911;25912	Os06t0270900-01;Os06t0270900-02	GO:0008152(metabolic process);GO:0016491(oxidoreductase activity);GO:0016620(oxidoreductase activity%2C acting on the aldehyde or oxo group of donors%2C NAD or NADP as acceptor);GO:0055114(oxidation-reduction process);GO:0055114(oxidation-reduction process)	00010(Glycolysis / Gluconeogenesis);00053(Ascorbate and aldarate metabolism);00620(Pyruvate metabolism);00071(Fatty acid degradation);00561(Glycerolipid metabolism);00280(Valine, leucine and isoleucine degradation);00310(Lysine degradation);00330(Arginine and proline metabolism);00340(Histidine metabolism);00380(Tryptophan metabolism);00410(beta-Alanine metabolism);00903(Limonene and pinene degra…	K00128	EC:1.2.1.3	Aldehyde dehydrogenase%2C Regulation of tapetum degeneration%2C Male reproductive development%2C Regulation of the growth-defense trade-off;Similar to Aldehyde dehydrogenase.	NA	192.029	172.335	180.266	20.8586	21.0615	19.5863	8.85484	3.14647	0	0	up	yes
Os04g0125700	17070	Os04t0125700-01	GO:0004672(protein kinase activity);GO:0004674(protein serine/threonine kinase activity);GO:0005488(binding);GO:0005524(ATP binding);GO:0006468(protein phosphorylation);GO:0016772(transferase activity%2C transferring phosphorus-containing groups)	NA	NA	NA	Concanavalin A-like lectin/glucanase domain containing protein.	NA	22.9946	22.6555	20.6013	1.74199	1.70996	2.21285	11.6953	3.54785	1.87739e-184	3.12896e-180	up	yes
Os04g0116600	17022	Os04t0116600-01	GO:0000166(nucleotide binding);GO:0008152(metabolic process);GO:0016491(oxidoreductase activity)	00062(Fatty acid elongation);01040(Biosynthesis of unsaturated fatty acids)	K10251	EC:1.1.1.62;EC:1.1.1.330	Glucose/ribitol dehydrogenase family protein.	NA	20.9196	17.3547	14.478	0.549864	0.388155	0.506547	36.5177	5.19053	2.10872e-153	2.343e-149	up	yes
Os04g0175900	17261	Os04t0175900-01	GO:0008168(methyltransferase activity);GO:0008171(O-methyltransferase activity);GO:0046983(protein dimerization activity)	NA	NA	NA	Winged helix repressor DNA-binding domain containing protein.	NA	1.01334	0.722141	0.826401	16.3208	15.5231	15.3295	0.0543078	-4.2027	1.05709e-145	8.80901e-142	down	yes
Os07g0110000	28283;28284	Os07t0110000-01;Os07t0110000-02	NA	NA	NA	NA	Conserved hypothetical protein.;Hypothetical conserved gene.	NA	18.1554	15.467	14.703	2.65242	2.81135	2.49583	6.07133	2.60201	9.31835e-124	6.21217e-120	up	yes
Os04g0249600	17522;17521	Os04t0249600-01;Os04t0249600-02	NA	NA	NA	NA	Similar to senescence-associated protein DIN1.;Arsenate reductase%2C Sulfurtransferase/rhodanese-like protein%2C Regulation of arsenic accumulation	NA	21.8406	18.6253	19.8832	2.37587	3.05148	2.69275	7.43207	2.89376	2.47334e-117	1.37407e-113	up	yes
Os09g0330000	35234	Os09t0330000-00	GO:0008152(metabolic process);GO:0016758(transferase activity%2C transferring hexosyl groups)	NA	NA	NA	UDP-glucuronosyl/UDP-glucosyltransferase family protein.	NA	7.14972	9.89906	7.31722	0.348151	0.303496	0.259912	26.73	4.74039	5.54297e-87	2.63948e-83	up	yes
Os04g0127200	17080;17079	Os04t0127200-02;Os04t0127200-01	GO:0004252(serine-type endopeptidase activity);GO:0006508(proteolysis);GO:0006508(proteolysis)	NA	NA	NA	Similar to Subtilase.;Hypothetical conserved gene.	NA	10.1463	7.2405	7.24825	0.565479	0.275427	0.457352	18.9755	4.24606	7.48724e-79	3.11965e-75	up	yes
Os04g0182200	17286	Os04t0182200-01	GO:0016491(oxidoreductase activity);GO:0016706(oxidoreductase activity%2C acting on paired donors%2C with incorporation or reduction of molecular oxygen%2C 2-oxoglutarate as one donor%2C and incorporation of one atom each of oxygen into both donors);GO:0055114(oxidation-reduction process)	00402(Benzoxazinoid biosynthesis)	K13229	EC:1.14.11.59	2OG-Fe(II) oxygenase domain containing protein.	NA	0.425668	0.414011	0.479379	7.03184	8.24395	6.73371	0.0599313	-4.06055	2.17242e-77	8.04591e-74	down	yes
Os04g0338100	17825	Os04t0338100-01	NA	NA	NA	NA	Similar to IN2-2 protein.	NA	93.19	78.5218	105.617	21.7276	18.8621	18.538	4.69034	2.22969	1.47704e-76	4.9234e-73	up	yes
Os04g0166000	17211;17210	Os04t0166000-01;Os04t0166000-02	NA	04626(Plant-pathogen interaction);04626(Plant-pathogen interaction)	K13459	NA	Resistance to BPH%2C Fortified sclerenchyma-mediated resistance;Hypothetical conserved gene.	NA	5.05112	4.4062	4.98365	0.828064	0.754684	0.85843	5.91558	2.56452	3.8954e-70	1.18041e-66	up	yes
Os02g0649900	9600	Os02t0649900-01	GO:0055085(transmembrane transport)	NA	NA	NA	Metal-nicotianamine (NA) transporter%2C Fe and Mn transport to the endosperm	NA	0.622664	0.729475	0.870672	8.24943	7.432	12.3363	0.0793358	-3.65588	9.60219e-67	2.66725e-63	down	yes
Os11g0206000	40338	Os11t0206000-01	NA	NA	NA	NA	Conserved hypothetical protein.	NA	18.3236	16.2615	19.2801	46.9322	49.969	53.8886	0.35722	-1.48511	6.47549e-65	1.66037e-61	down	yes
Os04g0331650	17803	Os04t0331650-00	NA	NA	NA	NA	Hypothetical conserved gene.	NA	12.1232	9.30362	9.9762	0.606244	0.211583	0.511522	23.6229	4.56211	4.84025e-62	1.15243e-58	up	yes
Os04g0115700	17018;17017	Os04t0115700-02;Os04t0115700-01	NA	NA	NA	NA	Conserved hypothetical protein.;Hypothetical protein.	NA	4.10334	3.58779	2.93866	0.26973	0.238688	0.393062	11.7915	3.55967	2.85966e-59	6.35474e-56	up	yes
Os01g0824700	4804	Os01t0824700-01	GO:0005515(protein binding)	NA	NA	NA	Cyclin-like F-box domain containing protein.	NA	7.58068	6.41798	8.15831	1.29083	1.28566	1.41366	5.5529	2.47324	1.18435e-54	2.46737e-51	up	yes
Os08g0547500	34397;34398	Os08t0547500-02;Os08t0547500-01	GO:0003777(microtubule motor activity);GO:0005524(ATP binding);GO:0007018(microtubule-based movement);GO:0007018(microtubule-based movement)	NA	NA	NA	Hypothetical conserved gene.;Kinesin%2C motor domain domain containing protein.	NA	18.7823	17.7495	15.3501	50.5156	48.6436	46.6891	0.355725	-1.49117	2.46414e-54	4.8316e-51	down	yes
Os02g0621100	9380	Os02t0621100-01	GO:0005515(protein binding);GO:0005634(nucleus);GO:0008270(zinc ion binding);GO:0018024(histone-lysine N-methyltransferase activity);GO:0034968(histone lysine methylation)	00310(Lysine degradation)	K11420	EC:2.1.1.43	SET domain group (SDG) protein%2C H3K9-Specific methyltransferase%2C Negative regulation of flowering	NA	0.030577	0.033071	0	2.63428	3.08103	2.86332	0.00741937	-7.07449	9.90814e-52	1.83482e-48	down	yes
Os02g0651000	9607	Os02t0651000-01	NA	00230(Purine metabolism);00240(Pyrimidine metabolism);03020(RNA polymerase)	K03011	NA	Uncharacterised protein family UPF0406 domain containing protein.	NA	30.5264	29.9602	27.0879	6.11755	6.41951	4.79941	5.05146	2.3367	1.42562e-49	2.50106e-46	up	yes
Os04g0116800	17024	Os04t0116800-01	GO:0003824(catalytic activity);GO:0006633(fatty acid biosynthetic process);GO:0008152(metabolic process);GO:0016020(membrane);GO:0016747(transferase activity%2C transferring acyl groups other than amino-acyl groups)	00062(Fatty acid elongation)	K15397	EC:2.3.1.199	Similar to 3-ketoacyl-CoA synthase.	NA	2.80232	1.33387	2.10071	21.2671	15.144	23.9855	0.103266	-3.27557	4.8654e-48	8.10892e-45	down	yes
Os03g0299700	13372	Os03t0299700-01	NA	NA	NA	NA	Conserved hypothetical protein.	NA	36.0291	20.8907	34.6384	0.035027	0.046859	0.15674	383.689	8.58379	3.19403e-46	5.06984e-43	up	yes
Os05g0414400	22884;22885	Os05t0414400-02;Os05t0414400-01	GO:0003676(nucleic acid binding);GO:0003676(nucleic acid binding)	02010(ABC transporters);02010(ABC transporters)	K05658	EC:3.6.3.44	Domain of unknown function DUF659 domain containing protein.	NA	1.81389	1.73986	2.44375	0.0633938	0.082471	0.0866993	25.7886	4.68866	6.94407e-45	1.05212e-41	up	yes
Os09g0298200	35091;35093	Os09t0298200-01;Os09t0298200-02	GO:0005978(glycogen biosynthetic process);GO:0008878(glucose-1-phosphate adenylyltransferase activity);GO:0009058(biosynthetic process);GO:0016740(transferase activity);GO:0016779(nucleotidyltransferase activity);GO:0016779(nucleotidyltransferase activity)	00500(Starch and sucrose metabolism);00520(Amino sugar and nucleotide sugar metabolism);00520(Amino sugar and nucleotide sugar metabolism)	K00975	EC:2.7.7.27	Chloroplastic/amyloplastic ADP-glucose pyrophosphorylase small subunit 1%2C Starch synthesis in the early stage of developing endosperm;Similar to Brittle 2.	NA	40.2756	40.1753	40.47	11.491	15.8507	14.5077	2.88943	1.53079	7.50502e-45	1.08767e-41	up	yes
Os02g0727100	10253	Os02t0727100-01	NA	NA	NA	NA	Amino acid transporter%2C transmembrane domain containing protein.	NA	6.56167	5.82846	4.74679	0.71137	0.720559	0.933008	7.24625	2.85723	5.16639e-43	7.17548e-40	up	yes
Os07g0523300	30067;30068;30069	Os07t0523300-01;Os07t0523300-02;Os07t0523300-03	GO:0003735(structural constituent of ribosome);GO:0005622(intracellular);GO:0005840(ribosome);GO:0006412(translation);GO:0006412(translation)	03010(Ribosome);03010(Ribosome)	K02929	NA	Similar to 60S ribosomal protein L44.;Non-protein coding transcript.	NA	130.659	134.721	142.944	49.7729	47.0155	37.4414	3.04198	1.60501	2.27248e-42	3.02994e-39	up	yes
Os07g0429700	29544	Os07t0429700-01	NA	NA	NA	NA	Similar to Thionin-like peptide.	NA	276.641	364.889	401.489	109.628	117.85	101.556	3.16995	1.66446	3.28453e-42	4.21089e-39	up	yes
Os04g0202500	17373	Os04t0202500-01	NA	NA	NA	NA	S-Domain receptor like kinase-LecRK3%2C Lectin receptor kinase 3%2C Brown planthopper (BPH) resistance	NA	0.01799	0.051743	0.042032	1.77557	1.78384	1.76666	0.0209845	-5.57453	1.43017e-40	1.76563e-37	down	yes
Os03g0608700	14716;14717	Os03t0608700-01;Os03t0608700-02	GO:0016788(hydrolase activity%2C acting on ester bonds);GO:0016788(hydrolase activity%2C acting on ester bonds)	03410(Base excision repair);03410(Base excision repair)	K01247	EC:3.2.2.21	Similar to 10A19I.15.;Putative harbinger transposase-derived nuclease domain containing protein.	NA	4.48823	5.35737	5.601	12.9716	14.3294	14.3248	0.371083	-1.43019	4.53572e-40	5.39961e-37	down	yes
Os07g0511400	29972	Os07t0511400-01	NA	NA	NA	NA	Hypothetical protein.	NA	149.886	152.18	134.508	9.27173	6.46192	4.30995	21.7813	4.44502	5.93463e-40	6.82135e-37	up	yes
Os04g0323500	17777;17776	Os04t0323500-02;Os04t0323500-01	NA	NA	NA	NA	Conserved hypothetical protein.;Hypothetical protein.	NA	11.2073	9.98345	10.6931	3.96538	3.9586	3.79077	2.72168	1.4445	4.13604e-38	4.59555e-35	up	yes
Os04g0119800	17052	Os04t0119800-01	GO:0005515(protein binding)	NA	NA	NA	Leucine-rich repeat domain containing protein.	NA	2.22994	2.57979	2.616	0.248788	0.296668	0.366763	8.14029	3.02508	2.19719e-36	2.36255e-33	up	yes
Os01g0924800	5773	Os01t0924800-00	GO:0030529(ribonucleoprotein complex);GO:0042254(ribosome biogenesis)	03010(Ribosome)	K02936	NA	Similar to 60S ribosomal protein l7a (Fragment).	NA	25.2331	21.3017	33.1209	5.8449	4.8331	5.94123	4.79298	2.26092	4.07843e-36	4.24832e-33	up	yes
Os02g0800500	10947;10949;10950;10948	Os02t0800500-01;Os02t0800500-03;Os02t0800500-02;Os02t0800500-04	GO:0000166(nucleotide binding);GO:0000166(nucleotide binding)	00190(Oxidative phosphorylation);00190(Oxidative phosphorylation)	K03953	NA	Similar to Cyclin B.;Similar to cDNA clone:J033089A08%2C full insert sequence.;Similar to Cyclin-B1-2.	NA	18.4429	15.4504	17.1837	8.17949	8.12701	7.90528	2.1096	1.07697	1.16234e-33	1.17406e-30	up	yes
Os02g0801200	10942;10943	Os02t0801200-01;Os02t0801200-02	NA	NA	NA	NA	Similar to Cyclin B.;Similar to Cyclin-B1-2.	NA	22.3658	19.8203	19.5201	9.97937	9.99752	9.99198	2.05901	1.04195	1.47304e-31	1.44415e-28	up	yes
Os08g0240200	32563	Os08t0240200-01	NA	NA	NA	NA	Conserved hypothetical protein.	NA	1.65648	2.33221	2.08267	0.038165	0.02476	0.019686	73.4933	6.19954	3.7239e-31	3.54653e-28	up	yes
Os07g0543700	30220	Os07t0543700-01	NA	NA	NA	NA	Similar to Mov34/MPN/PAD-1 family protein.	NA	39.1409	23.2851	27.6185	0	0	0	300148	18.1953	2.47315e-30	2.28993e-27	up	yes
Os12g0575400	44319	Os12t0575400-01	NA	NA	NA	NA	Conserved hypothetical protein.	NA	29.6655	33.0976	43.4243	5.01916	6.99624	9.23121	4.99785	2.32131	9.53501e-30	8.59001e-27	up	yes
Os04g0205200	17390	Os04t0205200-00	GO:0043531(ADP binding)	04626(Plant-pathogen interaction)	K13457	NA	NB-ARC domain containing protein.	NA	2.57259	1.98584	2.30041	0.20375	0.2004	0.154001	12.2885	3.61924	8.45202e-29	7.22388e-26	up	yes
Os12g0576100	44320	Os12t0576100-00	NA	NA	NA	NA	Conserved hypothetical protein.	NA	18.4054	19.4243	21.7239	2.5821	3.54718	5.03321	5.33515	2.41553	2.97266e-28	2.47719e-25	up	yes
Os12g0575300	44318	Os12t0575300-01	NA	NA	NA	NA	Conserved hypothetical protein.	NA	29.5648	33.4566	44.3348	4.93772	7.15595	9.3561	5.005	2.32337	3.11492e-28	2.53243e-25	up	yes
Os04g0364800	17915	Os04t0364800-00	NA	NA	NA	NA	Barwin-related endoglucanase domain containing protein.	NA	0.099299	0.320762	0.152562	5.53472	5.78894	5.61711	0.0338015	-4.88677	3.22567e-28	2.56003e-25	down	yes
Os02g0615800	9333	Os02t0615800-01	GO:0004672(protein kinase activity);GO:0004674(protein serine/threonine kinase activity);GO:0004713(protein tyrosine kinase activity);GO:0005524(ATP binding);GO:0006468(protein phosphorylation);GO:0016772(transferase activity%2C transferring phosphorus-containing groups)	NA	NA	NA	Protein kinase%2C core domain containing protein.	NA	0	0	0	6.89093	6.26158	6.48231	1.5279e-05	-15.9981	3.46567e-28	2.68654e-25	down	yes
Os02g0592600	9106;9107	Os02t0592600-01;Os02t0592600-02	GO:0004435(phosphatidylinositol phospholipase C activity);GO:0006629(lipid metabolic process);GO:0007165(signal transduction);GO:0035556(intracellular signal transduction);GO:0035556(intracellular signal transduction)	NA	NA	NA	Phospholipase C%2C phosphatidylinositol-specific%2C Y domain domain containing protein.	NA	2.06314	1.95284	2.23506	4.62264	5.34946	4.83201	0.42225	-1.24383	4.55056e-28	3.44736e-25	down	yes
Os04g0355401	17893	Os04t0355401-01	NA	NA	NA	NA	Hypothetical protein.	NA	13.2441	11.584	11.577	0	0	0	121351	16.8888	1.13121e-27	8.37927e-25	up	yes
Os04g0323800	17778	Os04t0323800-01	NA	NA	NA	NA	Hypothetical protein.	NA	16.7915	14.7198	15.8979	0	0	0	158031	17.2698	2.82685e-27	2.04842e-24	up	yes
Os04g0175600	17259	Os04t0175600-01	GO:0008168(methyltransferase activity);GO:0008171(O-methyltransferase activity);GO:0046983(protein dimerization activity)	NA	NA	NA	Similar to 0-methyltransferase (EC 2.1.1.6) (Fragment).	NA	12.8227	10.3154	10.398	3.05132	2.10559	1.90186	4.75099	2.24823	3.04133e-27	2.15695e-24	up	yes
Os04g0330301	17797	Os04t0330301-00	NA	NA	NA	NA	Conserved hypothetical protein.	NA	8.26571	6.09397	8.29582	23.8152	20.999	19.1838	0.354004	-1.49816	1.06946e-25	7.27519e-23	down	yes
Os11g0308432	40848	Os11t0308432-01	NA	NA	NA	NA	Hypothetical conserved gene.	NA	0.427563	0.559668	0.164242	4.29311	3.29539	4.07058	0.0987619	-3.3399	1.40962e-25	9.27121e-23	down	yes
Os04g0330200	17796	Os04t0330200-01	NA	NA	NA	NA	Mannose-binding lectin domain containing protein.	NA	30.7073	26.2843	22.509	0	0	0	265002	18.0156	1.41851e-25	9.27121e-23	up	yes
Os12g0169300	42871	Os12t0169300-00	NA	NA	NA	NA	Conserved hypothetical protein.	NA	3.95552	2.48075	3.72254	0.093419	0.139022	0	43.7049	5.44972	3.39651e-25	2.17723e-22	up	yes
Os04g0249500	17519	Os04t0249500-01	GO:0005985(sucrose metabolic process);GO:0016157(sucrose synthase activity)	00500(Starch and sucrose metabolism)	K00695	EC:2.4.1.13	Sucrose synthase%2C Duplicate of OsSUS5 (Os04g0309600)	NA	6.43869	7.04845	6.24101	1.2301	1.95146	2.12552	3.71732	1.89426	2.38044e-24	1.49711e-21	up	yes
Os03g0115800	11552;11551	Os03t0115800-01;Os03t0115800-02	NA	NA	NA	NA	Conserved hypothetical protein.	NA	12.7799	10.1369	6.46856	0	0	0	97951.4	16.5798	2.48623e-24	1.5347e-21	up	yes
Os07g0543500	30218	Os07t0543500-00	GO:0005488(binding)	NA	NA	NA	Armadillo-like helical domain containing protein.	NA	1.67055	0.855213	1.32448	0.100559	0.083071	0.1035	13.4094	3.74517	1.45034e-23	8.63289e-21	up	yes
Os01g0356951	2028	Os01t0356951-01	NA	00380(Tryptophan metabolism)	K11816	EC:1.14.13.168	Putative long noncoding RNA%2C Regulation of panicle architecture	NA	5.51894	3.80289	7.87976	0	0.072241	0.051336	139.197	7.12099	2.87508e-23	1.68132e-20	up	yes
Os03g0421000	14283	Os03t0421000-01	NA	NA	NA	NA	Zinc finger%2C FYVE/PHD-type domain containing protein.	NA	2.67777	2.97504	2.17381	0.20071	0.132422	0.380529	10.9669	3.45508	3.13773e-22	1.80327e-19	up	yes
Os07g0511301	29971	Os07t0511301-00	NA	NA	NA	NA	Hypothetical protein.	NA	9.17085	9.67008	6.47255	0.070368	0.299188	0.254317	40.5747	5.34251	3.57048e-22	2.0172e-19	up	yes
Os04g0329500	17793;17794	Os04t0329500-01;Os04t0329500-02	NA	NA	NA	NA	Cyclin-like F-box domain containing protein.;Similar to OSIGBa0113K06.4 protein.	NA	1.23717	1.44964	1.5329	0.0645317	0.0727161	0.110582	17.0267	4.08973	9.07488e-22	5.04155e-19	up	yes
Os09g0327575	35223	Os09t0327575-00	GO:0005515(protein binding)	NA	NA	NA	Similar to Pi5-1.	NA	3.97236	4.61722	6.06792	0	0	0	48858.3	15.5763	2.53795e-21	1.38685e-18	up	yes
Os03g0105500	11433	Os03t0105500-01	NA	NA	NA	NA	Conserved hypothetical protein.	NA	1.7047	1.76786	2.7008	0	0.09264	0.044191	45.1167	5.49559	1.39872e-20	7.40059e-18	up	yes
Os04g0166300	17212	Os04t0166300-01	NA	NA	NA	NA	Hypothetical gene.	NA	0	0	0	9.4831	9.22674	8.89523	1.08676e-05	-16.4896	3.51736e-20	1.80375e-17	down	yes
Os03g0101700	11394	Os03t0101700-01	GO:0003677(DNA binding);GO:0005524(ATP binding)	NA	NA	NA	Similar to SNF2P.	NA	29.987	28.0261	31.4905	14.4394	15.8523	11.5752	2.13781	1.09613	5.89089e-20	2.95697e-17	up	yes
Os04g0326300	17788	Os04t0326300-01	NA	NA	NA	NA	Hypothetical conserved gene.	NA	5.52215	5.0533	8.1358	0.133345	0.184261	0.400824	26.0446	4.70291	5.94356e-20	2.95697e-17	up	yes
Os07g0492100	29837	Os07t0492100-01	GO:0003677(DNA binding);GO:0004003(ATP-dependent DNA helicase activity);GO:0005524(ATP binding);GO:0016787(hydrolase activity)	03420(Nucleotide excision repair);03430(Mismatch repair)	K03657	EC:3.6.4.12	DNA helicase%2C UvrD/REP type domain containing protein.	NA	5.73644	4.77018	4.54472	1.11691	1.87797	1.69654	3.20827	1.68179	6.07226e-20	2.97657e-17	up	yes
Os07g0486000	29796;29795	Os07t0486000-01;Os07t0486000-02	GO:0005524(ATP binding);GO:0006298(mismatch repair);GO:0030983(mismatched DNA binding);GO:0030983(mismatched DNA binding)	NA	NA	NA	Similar to MSH4.;MutS protein%2C Gamete development in meiosis%2C Regulation of crossover formation	NA	3.34762	4.27791	5.09825	10.0097	9.78828	10.0377	0.426461	-1.22951	1.38931e-19	6.71157e-17	down	yes
Os04g0131850	17107	Os04t0131850-00	GO:0008152(metabolic process);GO:0016758(transferase activity%2C transferring hexosyl groups)	NA	NA	NA	Similar to UDP-glucose:sterol glucosyltransferase.	NA	0.590602	0.484075	0.220745	4.46085	3.53132	3.87324	0.109176	-3.19527	1.4795e-19	7.04517e-17	down	yes
Os12g0516800	43965	Os12t0516800-00	NA	NA	NA	NA	Hypothetical conserved gene.	NA	4.23734	3.81674	2.80742	0.931573	1.00339	0.874061	3.86665	1.95108	2.19576e-19	1.03086e-16	up	yes
Os11g0204100	40326;40327	Os11t0204100-02;Os11t0204100-01	NA	NA	NA	NA	Hypothetical conserved gene.;Conserved hypothetical protein.	NA	2.2248	1.51872	1.36618	5.30671	6.23536	6.33832	0.285771	-1.80707	2.33865e-19	1.0827e-16	down	yes
Os03g0229000	12697	Os03t0229000-01	NA	NA	NA	NA	Conserved hypothetical protein.	NA	1.84173	1.32816	2.33452	0	0	0	18348	14.1633	4.75523e-19	2.17132e-16	up	yes
Os01g0194600	899	Os01t0194600-02	GO:0009055(electron carrier activity);GO:0015035(protein disulfide oxidoreductase activity);GO:0045454(cell redox homeostasis)	NA	NA	NA	Thioredoxin fold domain containing protein.	NA	17.6746	20.6783	17.416	7.62975	7.03468	7.11181	2.561	1.35671	1.37115e-18	6.17628e-16	up	yes
Os04g0397800	18109;18110	Os04t0397800-01;Os04t0397800-02	NA	NA	NA	NA	Conserved hypothetical protein.	NA	3.82487	2.97564	1.98826	0	0	0	29295.9	14.8384	5.73009e-18	2.4933e-15	up	yes
Os02g0495400	8421	Os02t0495400-01	GO:0005488(binding)	NA	NA	NA	Armadillo-like helical domain containing protein.	NA	3.53978	3.41145	3.76429	8.01285	7.32552	7.13455	0.476819	-1.06849	5.75958e-18	2.4933e-15	down	yes
Os01g0392600	2224;2223	Os01t0392600-02;Os01t0392600-01	NA	NA	NA	NA	Hypothetical protein.;Conserved hypothetical protein.	NA	0.871011	0.948095	0.450263	2.59257	3.56114	4.20835	0.219008	-2.19095	2.10672e-17	8.88902e-15	down	yes
Os01g0972000	6238	Os01t0972000-01	GO:0005515(protein binding);GO:0008270(zinc ion binding)	NA	NA	NA	Zinc finger%2C RING/FYVE/PHD-type domain containing protein.	NA	8.72535	12.2842	12.7804	26.0913	24.6517	25.6195	0.442494	-1.17627	2.16711e-17	9.02952e-15	down	yes
Os11g0308600	40849	Os11t0308600-01	NA	NA	NA	NA	Conserved hypothetical protein.	NA	1.95229	3.25038	2.22554	10.7012	9.62697	11.9703	0.229987	-2.12038	3.11654e-17	1.26688e-14	down	yes
Os02g0552700	8791	Os02t0552700-01	NA	00062(Fatty acid elongation);01040(Biosynthesis of unsaturated fatty acids)	K10703	EC:4.2.1.134	Conserved hypothetical protein.	NA	0	0	0	1.86613	2.23061	2.23576	4.73746e-05	-14.3655	3.48671e-17	1.40027e-14	down	yes
Os01g0126600	279	Os01t0126600-01	GO:0031047(gene silencing by RNA)	NA	NA	NA	Paralog of FACTOR OF DNA METHYLATION LIKE 1 (OsFDML1)%2C Regulation of flower development	NA	4.81675	4.93088	3.58239	1.55335	1.1684	1.25046	3.35582	1.74666	4.39908e-17	1.74565e-14	up	yes
Os04g0498900	19013	Os04t0498900-01	NA	NA	NA	NA	Similar to N-acetyltransferase ESCO1.	NA	1.89003	1.52158	1.57321	4.6837	5.07927	5.87458	0.318773	-1.6494	5.02476e-17	1.97048e-14	down	yes
Os04g0126500	17072;17073	Os04t0126500-01;Os04t0126500-02	NA	NA	NA	NA	Hypothetical protein.	NA	2.44582	3.97337	2.14103	0	0	0	28534.1	14.8004	5.38026e-17	2.08535e-14	up	yes
Os06g0517500	26602	Os06t0517500-00	NA	NA	NA	NA	Hypothetical conserved gene.	NA	3.05689	2.50835	2.93297	0	0	0	28327.4	14.7899	7.99619e-17	3.06364e-14	up	yes
Os07g0543800	30221	Os07t0543800-01	NA	NA	NA	NA	Hypothetical conserved gene.	NA	2.01277	0.789133	1.27172	0	0	0	13578.7	13.7291	8.55238e-17	3.23951e-14	up	yes
Os04g0202200	17370;17371	Os04t0202200-01;Os04t0202200-02	NA	NA	NA	NA	Hypothetical gene.	NA	3.68005	2.65452	3.16708	1.03491	0.765474	0.586124	3.9814	1.99328	9.28412e-17	3.47716e-14	up	yes
Os04g0127300	17081	Os04t0127300-01	GO:0004252(serine-type endopeptidase activity);GO:0006508(proteolysis)	NA	NA	NA	Peptidase S8 and S53%2C subtilisin%2C kexin%2C sedolisin domain containing protein.	NA	19.3371	15.3969	9.9577	1.05234	1.94303	1.93891	9.05742	3.1791	1.51476e-16	5.61017e-14	up	yes
Os10g0484300	38668	Os10t0484300-01	GO:0005488(binding)	NA	NA	NA	Pentatricopeptide repeat domain containing protein.	NA	10.4953	10.6216	10.9582	5.51197	4.29424	4.07416	2.31082	1.20841	2.02358e-16	7.33172e-14	up	yes
Os02g0759400	10556	Os02t0759400-01	NA	NA	NA	NA	RING-type E3 ubiquitin ligase%2C Rice homolog of Arabidopsis T&oacute%3Bxicos en Levadura%2C Negative regulation of cold stress response	NA	3.56647	5.9472	4.27278	11.3757	14.6823	12.3662	0.358796	-1.47876	2.76125e-16	9.89684e-14	down	yes
Os09g0356000	35340	Os09t0356000-00	GO:0004672(protein kinase activity);GO:0004674(protein serine/threonine kinase activity);GO:0004713(protein tyrosine kinase activity);GO:0005524(ATP binding);GO:0006468(protein phosphorylation);GO:0016772(transferase activity%2C transferring phosphorus-containing groups)	NA	NA	NA	Similar to OsD305.	NA	1.25029	1.87527	1.30097	0.280816	0.166133	0.242816	6.41744	2.682	5.05642e-16	1.79304e-13	up	yes
Os04g0185600	17313	Os04t0185600-00	GO:0005315(inorganic phosphate transmembrane transporter activity);GO:0006817(phosphate ion transport);GO:0016021(integral to membrane);GO:0022857(transmembrane transporter activity);GO:0055085(transmembrane transport)	NA	NA	NA	General substrate transporter domain containing protein.	NA	1.51842	1.09153	1.95884	0	0.007411	0.01641	191.797	7.58343	6.04434e-16	2.1208e-13	up	yes
Os08g0482600	33793	Os08t0482600-01	GO:0005507(copper ion binding);GO:0009055(electron carrier activity)	NA	NA	NA	Cupredoxin domain containing protein.	NA	6.60604	13.8564	9.60175	25.9437	35.9916	35.8569	0.307429	-1.70168	2.45317e-15	8.43005e-13	down	yes
Os10g0451600	38429	Os10t0451600-01	NA	NA	NA	NA	Non-protein coding transcript.	NA	0.698025	2.09193	0.563054	0	0	0	11176.7	13.4482	2.82994e-15	9.62555e-13	up	yes
Os01g0905200	5586;5587	Os01t0905200-01;Os01t0905200-02	GO:0000145(exocyst);GO:0006887(exocytosis);GO:0006887(exocytosis)	NA	NA	NA	Exo70 exocyst complex subunit family protein.;Similar to Leucine zipper protein-like.	NA	5.53152	7.36522	5.83061	13.4688	12.0496	13.3505	0.481808	-1.05347	2.93033e-15	9.86633e-13	down	yes
Os11g0243600	40582	Os11t0243600-01	NA	NA	NA	NA	Hypothetical protein.	NA	1.20482	1.14219	0.942644	5.37014	4.77853	4.71878	0.221265	-2.17615	4.52954e-15	1.48023e-12	down	yes
Os04g0121100	17057	Os04t0121100-01	GO:0004252(serine-type endopeptidase activity);GO:0006508(proteolysis);GO:0042802(identical protein binding);GO:0043086(negative regulation of catalytic activity)	NA	NA	NA	Similar to OSIGBa0115D20.4 protein.	NA	7.74757	9.60984	8.24507	16.8351	18.5371	30.0197	0.391523	-1.35283	6.94283e-15	2.20405e-12	down	yes
Os04g0202800	17375	Os04t0202800-01	GO:0004672(protein kinase activity);GO:0004674(protein serine/threonine kinase activity);GO:0005524(ATP binding);GO:0006468(protein phosphorylation)	NA	NA	NA	S-Domain receptor like kinase-LecRK4%2C G-type lectin receptor kinase 4	NA	0.812053	0.871779	0.973195	0	0	0	8856.76	13.1126	8.25209e-15	2.59497e-12	up	yes
Os04g0135400	17117	Os04t0135400-00	GO:0004672(protein kinase activity);GO:0004674(protein serine/threonine kinase activity);GO:0004713(protein tyrosine kinase activity);GO:0005524(ATP binding);GO:0006468(protein phosphorylation);GO:0016772(transferase activity%2C transferring phosphorus-containing groups)	NA	NA	NA	Similar to OSIGBa0140L04.2 protein.	NA	1.68511	2.59121	1.88609	0	0	0	20541.3	14.3262	1.45927e-14	4.54596e-12	up	yes
Os01g0215750	1069	Os01t0215750-01	NA	NA	NA	NA	Hypothetical gene.	NA	0.567069	0.691696	0.662773	0	0	0.020205	95.1021	6.57141	1.64447e-14	5.07548e-12	up	yes
Os08g0232700	32521	Os08t0232700-01	GO:0000145(exocyst);GO:0006887(exocytosis)	NA	NA	NA	Exo70 exocyst complex subunit family protein.	NA	5.98843	8.69136	8.96013	17.2811	16.6692	16.038	0.472909	-1.08037	2.94168e-14	8.91409e-12	down	yes
Os02g0734400	10333	Os02t0734400-00	NA	00073(Cutin, suberine and wax biosynthesis)	K17991	EC:1.11.2.3	Similar to ABA-induced protein.	NA	0	0	0	2.76688	3.2165	1.65143	3.92937e-05	-14.6353	3.34395e-14	1.00418e-11	down	yes
Os08g0340700	32970	Os08t0340700-01	NA	NA	NA	NA	Non-protein coding transcript.	NA	1.63401	0.636763	0.468023	0	0	0	9129.32	13.1563	5.49504e-14	1.60672e-11	up	yes
Os02g0677300	9830	Os02t0677300-02	GO:0003677(DNA binding);GO:0003700(DNA-binding transcription factor activity);GO:0006355(regulation of transcription%2C DNA-templated)	NA	NA	NA	Typical CBF/DREB1 transcription factor%2C Cold stress tolerance	NA	0.988488	1.42997	1.50564	4.08408	5.21147	4.15911	0.291653	-1.77767	6.04825e-14	1.7531e-11	down	yes
Os09g0315100	35155	Os09t0315100-01	GO:0003723(RNA binding);GO:0004525(ribonuclease III activity);GO:0006396(RNA processing)	NA	NA	NA	Similar to Endoribonuclease Dicer homolog 2b.	NA	5.95039	8.66227	10.3582	3.15828	3.30201	3.13034	2.60367	1.38055	7.99095e-14	2.2766e-11	up	yes
Os11g0213000	40410	Os11t0213000-01	GO:0004672(protein kinase activity);GO:0004674(protein serine/threonine kinase activity);GO:0004713(protein tyrosine kinase activity);GO:0005524(ATP binding);GO:0006468(protein phosphorylation);GO:0016772(transferase activity%2C transferring phosphorus-containing groups)	NA	NA	NA	Similar to Protein kinase domain containing protein%2C expressed.	NA	5.28697	4.53157	6.64576	1.47782	2.14575	2.33806	2.76171	1.46556	1.0762e-13	2.94042e-11	up	yes
Os11g0103000	39568	Os11t0103000-00	GO:0005488(binding)	NA	NA	NA	Pentatricopeptide repeat domain containing protein.	NA	6.34385	5.83463	6.82701	2.96291	2.79244	2.43691	2.31993	1.21408	1.65984e-13	4.42619e-11	up	yes
Os10g0159300	37463;37464	Os10t0159300-01;Os10t0159300-02	NA	NA	NA	NA	Conserved hypothetical protein.	NA	4.78951	4.31283	4.73609	1.77388	1.66887	2.46539	2.34227	1.22791	2.24867e-13	5.85585e-11	up	yes
Os02g0780500	10751	Os02t0780500-01	NA	NA	NA	NA	Conserved hypothetical protein.	NA	0.732646	0.387371	0.408645	1.73056	2.28675	1.81676	0.262023	-1.93223	2.72704e-13	7.04654e-11	down	yes
Os12g0599625	44474	Os12t0599625-01	NA	NA	NA	NA	Non-protein coding transcript.	NA	4.18076	3.2821	2.77435	0	0	0	34124	15.0585	4.32233e-13	1.09294e-10	up	yes
Os05g0355400	22454	Os05t0355400-01	GO:0006950(response to stress)	NA	NA	NA	UspA domain containing protein.	NA	4.45426	5.09603	4.50067	8.99971	10.7098	9.40585	0.482596	-1.05111	4.32809e-13	1.09294e-10	down	yes
Os09g0129800	34762	Os09t0129800-00	NA	NA	NA	NA	Conserved hypothetical protein.	NA	2.28487	3.55075	5.22369	0	0	0	36864.4	15.1699	4.4216e-13	1.10816e-10	up	yes
Os04g0121800	17060	Os04t0121800-01	NA	NA	NA	NA	Hypothetical conserved gene.	NA	1.85909	4.30399	7.89311	0	0	0	46853.9	15.5159	5.63813e-13	1.38188e-10	up	yes
Os02g0756200	10538	Os02t0756200-02	NA	NA	NA	NA	Similar to Phi-1 protein.	NA	0.113384	0	0.039554	1.34747	1.46622	1.22821	0.0378382	-4.72401	7.52494e-13	1.83087e-10	down	yes
Os07g0136800	28478;28479	Os07t0136800-01;Os07t0136800-02	GO:0003677(DNA binding);GO:0005515(protein binding);GO:0006355(regulation of transcription%2C DNA-dependent);GO:0006355(regulation of transcription%2C DNA-dependent)	00905(Brassinosteroid biosynthesis);00905(Brassinosteroid biosynthesis)	K09589	EC:1.14.-.-	Homeodomain-like containing protein.;Similar to Cytochrome P450 90D2.	NA	0.55437	1.13365	0.613439	0.115631	0.102534	0.116187	6.88335	2.78311	9.18211e-13	2.21788e-10	up	yes
Os04g0153000	17162	Os04t0153000-00	NA	03013(RNA transport)	K00784	EC:3.1.26.11	Similar to OSIGBa0147M20.4 protein.	NA	0.707805	0.534027	0.79836	0.013486	0	0.013539	75.4928	6.23827	9.39986e-13	2.25414e-10	up	yes
Os12g0528801	43996	Os12t0528801-01	NA	NA	NA	NA	Hypothetical gene.	NA	12.2204	15.8034	11.708	3.21293	3.94952	2.58302	4.07696	2.02749	1.06095e-12	2.50814e-10	up	yes
Os06g0270925	25913	Os06t0270925-00	NA	00010(Glycolysis / Gluconeogenesis);00053(Ascorbate and aldarate metabolism);00620(Pyruvate metabolism);00071(Fatty acid degradation);00561(Glycerolipid metabolism);00280(Valine, leucine and isoleucine degradation);00310(Lysine degradation);00330(Arginine and proline metabolism);00340(Histidine metabolism);00380(Tryptophan metabolism);00410(beta-Alanine metabolism);00903(Limonene and pinene degra…	K00128	EC:1.2.1.3	Hypothetical protein.	NA	2.00005	1.46947	1.66882	0.052872	0.055057	0.073689	28.292	4.82232	1.82906e-12	4.26349e-10	up	yes
Os04g0132900	17113	Os04t0132900-01	NA	NA	NA	NA	Conserved hypothetical protein.	NA	2.41277	2.37178	2.37674	0	0	0	23870.9	14.543	3.95032e-12	8.95756e-10	up	yes
Os04g0197500	17359	Os04t0197500-00	GO:0008152(metabolic process);GO:0016758(transferase activity%2C transferring hexosyl groups)	00944(Flavone and flavonol biosynthesis)	K22772	EC:2.4.1.159	UDP-glucuronosyl/UDP-glucosyltransferase family protein.	NA	1.02443	0.781623	0.913421	0	0	0	9064.91	13.1461	4.03652e-12	9.09117e-10	up	yes
Os11g0641800	41934	Os11t0641800-01	GO:0005507(copper ion binding);GO:0008471(laccase activity);GO:0016491(oxidoreductase activity);GO:0046274(lignin catabolic process);GO:0048046(apoplast);GO:0055114(oxidation-reduction process)	NA	NA	NA	Similar to Laccase-20.	NA	12.2142	12.4557	7.26583	4.56128	2.89024	3.42374	2.93655	1.55412	4.96421e-12	1.10315e-09	up	yes
Os04g0122000	17062;17063;17064	Os04t0122000-01;Os04t0122000-03;Os04t0122000-02	GO:0005515(protein binding);GO:0005515(protein binding)	NA	NA	NA	Leucine-rich repeat%2C N-terminal domain containing protein.;Leucine-rich repeat domain containing protein.	NA	1.10693	0.445178	0.327009	0.050922	0.031997	0.048914	14.2537	3.83327	5.40684e-12	1.19355e-09	up	yes
Os10g0345650	37854	Os10t0345650-00	NA	NA	NA	NA	Hypothetical protein.	NA	0.820921	0.627502	0.87182	0	0	0	7734.14	12.917	6.41386e-12	1.39734e-09	up	yes
Os10g0151100	37419	Os10t0151100-00	GO:0004672(protein kinase activity);GO:0004674(protein serine/threonine kinase activity);GO:0004713(protein tyrosine kinase activity);GO:0005509(calcium ion binding);GO:0005524(ATP binding);GO:0006468(protein phosphorylation);GO:0016772(transferase activity%2C transferring phosphorus-containing groups)	NA	NA	NA	Similar to Protein kinase domain containing protein%2C expressed.	NA	1.01398	0.392143	0.571807	0	0	0	6593.09	12.6867	6.72928e-12	1.44714e-09	up	yes
Os01g0965400	6171	Os01t0965400-01	GO:0005737(cytoplasm);GO:0006221(pyrimidine nucleotide biosynthetic process);GO:0009041(uridylate kinase activity);GO:0033862(UMP kinase activity)	00240(Pyrimidine metabolism)	K09903	EC:2.7.4.22	Chloroplast-targeted UMP kinase%2C Regulation of leaf colour	NA	42.6591	71.2853	55.1855	125.967	103.627	112.037	0.495065	-1.01431	7.03102e-12	1.50234e-09	down	yes
Os04g0120300	17055	Os04t0120300-00	GO:0004252(serine-type endopeptidase activity);GO:0006508(proteolysis)	NA	NA	NA	Similar to OSIGBa0115D20.4 protein.	NA	0.226448	0.131018	0.188276	1.25895	0.827862	2.24588	0.125959	-2.98897	9.25468e-12	1.94016e-09	down	yes
Os07g0543100	30216	Os07t0543100-00	GO:0000272(polysaccharide catabolic process);GO:0003824(catalytic activity);GO:0005975(carbohydrate metabolic process);GO:0016161(beta-amylase activity);GO:0043169(cation binding)	00500(Starch and sucrose metabolism)	K01177	EC:3.2.1.2	Similar to Beta-amylase (EC 3.2.1.2).	NA	4.70375	4.18361	5.0811	1.93334	1.47987	0.964439	3.19085	1.67394	1.16227e-11	2.39179e-09	up	yes
Os07g0472300	29726	Os07t0472300-01	NA	NA	NA	NA	Conserved hypothetical protein.	NA	0.061072	0.108419	0.044121	0.787812	0.518484	0.718238	0.105512	-3.24453	1.16242e-11	2.39179e-09	down	yes
Os04g0155000	17169	Os04t0155000-00	NA	NA	NA	NA	Similar to OSIGBa0096I22.5 protein.	NA	2.67056	2.0993	2.32446	0.470758	0.511893	0.377136	5.21723	2.38328	1.21413e-11	2.48286e-09	up	yes
Os06g0273400	25932	Os06t0273400-01	NA	NA	NA	NA	Hypothetical protein.	NA	3.67343	4.06793	2.90824	1.04681	0.337396	0.53715	5.54277	2.47061	1.30104e-11	2.64435e-09	up	yes
Os09g0537700	36739	Os09t0537700-02	GO:0003723(RNA binding);GO:0033897(ribonuclease T2 activity)	NA	NA	NA	S-like ribonuclease%2C Salinity tolerance%2C Abiotic stress response%2C Regulation of photomorphogenesis	NA	19.9543	36.1451	20.4886	8.71551	11.1719	7.60002	2.78629	1.47835	2.4641e-11	4.88905e-09	up	yes
Os11g0202600	40322	Os11t0202600-01	GO:0016788(hydrolase activity%2C acting on ester bonds)	NA	NA	NA	Similar to OSIGBa0126J24.2 protein.	NA	9.05281	11.606	10.6004	3.8033	4.64088	6.06466	2.1545	1.10735	7.54387e-11	1.44517e-08	up	yes
Os05g0227100	21903	Os05t0227100-01	NA	NA	NA	NA	Conserved hypothetical protein.	NA	2.6417	2.54396	2.15343	0	0.047302	0	155.154	7.27756	7.77144e-11	1.48026e-08	up	yes
Os07g0103000	28227	Os07t0103000-01	GO:0008270(zinc ion binding)	NA	NA	NA	Similar to GRF zinc finger family protein%2C expressed.	NA	1.89321	0.863898	2.80718	0	0	0	18547.6	14.1789	8.20403e-11	1.545e-08	up	yes
Os11g0168000	40096	Os11t0168000-01	NA	NA	NA	NA	Protein of unknown function DUF1278 family protein.	NA	0	0	0	1.38157	1.65215	1.74554	6.27713e-05	-13.9595	1.21237e-10	2.2451e-08	down	yes
Os11g0250100	40631	Os11t0250100-01	NA	NA	NA	NA	Conserved hypothetical protein.	NA	0.667094	0.852217	0.480911	0	0	0	6667.41	12.7029	1.24266e-10	2.27595e-08	up	yes
Os03g0611100	14730	Os03t0611100-01	NA	NA	NA	NA	Non-protein coding transcript.	NA	3.69715	4.10159	5.90181	1.45677	0.942516	1.52713	3.48933	1.80295	1.25021e-10	2.27723e-08	up	yes
Os01g0863300	5166	Os01t0863300-01	GO:0003677(DNA binding);GO:0005515(protein binding);GO:0006355(regulation of transcription%2C DNA-dependent)	NA	NA	NA	Similar to MCB2 protein.	NA	1.85635	2.47626	1.83243	4.69542	6.64607	5.61866	0.363501	-1.45997	1.68744e-10	3.05693e-08	down	yes
Os04g0498650	19007	Os04t0498650-00	NA	00270(Cysteine and methionine metabolism);00330(Arginine and proline metabolism)	K01611	EC:4.1.1.50	Hypothetical gene.	NA	0	0	0	10.9578	0	0	2.73777e-05	-15.1566	1.75078e-10	3.15452e-08	down	yes
Os04g0325300	17784	Os04t0325300-01	NA	NA	NA	NA	Similar to NB-ARC domain containing protein%2C expressed.	NA	0.463607	0.901973	0.644	0	0	0	6698.6	12.7096	1.83232e-10	3.2837e-08	up	yes
Os07g0277200	29340	Os07t0277200-01	NA	NA	NA	NA	Conserved hypothetical protein.	NA	7.70208	7.34079	6.82532	1.84543	2.77769	3.01078	2.86462	1.51834	2.07977e-10	3.70722e-08	up	yes
Os04g0119000	17044;17045	Os04t0119000-01;Os04t0119000-02	NA	NA	NA	NA	Similar to H0716A07.5 protein.	NA	5.5508	3.67484	2.25408	11.9257	11.5171	14.3938	0.303403	-1.72069	2.26798e-10	4.0212e-08	down	yes
Os01g0339500	1937	Os01t0339500-01	NA	NA	NA	NA	Similar to No apical meristem protein.	NA	0.532341	0.702733	0.539451	1.8126	1.83894	1.76164	0.327816	-1.60904	3.48502e-10	6.05032e-08	down	yes
Os07g0570550	30443	Os07t0570550-00	GO:0005507(copper ion binding);GO:0009055(electron carrier activity)	NA	NA	NA	Cupredoxin domain containing protein.	NA	8.44454	6.32959	6.06521	1.19535	1.62845	0.49521	6.27878	2.65048	3.80487e-10	6.53752e-08	up	yes
Os03g0821950	16492	Os03t0821950-00	NA	NA	NA	NA	Hypothetical protein.	NA	4.01486	3.7333	4.39531	0.141649	0.815584	0.153992	10.928	3.44996	4.4423e-10	7.55485e-08	up	yes
Os04g0202300	17372	Os04t0202300-01	GO:0004672(protein kinase activity);GO:0004674(protein serine/threonine kinase activity);GO:0005524(ATP binding);GO:0006468(protein phosphorylation)	NA	NA	NA	S-Domain receptor like kinase-LecRK2%2C G-type lectin receptor kinase 2%2C Broad-spectrum and durable insect resistance%2C Resistance to brown planthopper%2C (Nipponbare: BPH-susceptible)%2C Response to submergence	NA	0	0	0	0.191366	0.279329	0.773619	0.000241097	-12.0181	4.50298e-10	7.61918e-08	down	yes
Os07g0535100	30148	Os07t0535100-01	GO:0005515(protein binding)	NA	NA	NA	Cyclin-like F-box domain containing protein.	NA	1.13139	0.551501	0.559179	0	0.025984	0	86.2867	6.43107	4.66853e-10	7.8594e-08	up	yes
Os04g0147200	17146	Os04t0147200-01	NA	03013(RNA transport)	K00784	EC:3.1.26.11	Protein of unknown function DUF594 domain containing protein.	NA	0	0	0	0.322387	0.233247	0.39273	0.000316334	-11.6263	4.99027e-10	8.35883e-08	down	yes
Os04g0127100	17078	Os04t0127100-01	GO:0004252(serine-type endopeptidase activity);GO:0042802(identical protein binding);GO:0043086(negative regulation of catalytic activity)	NA	NA	NA	Peptidase S8%2C subtilisin-related domain containing protein.	NA	2.20146	1.21863	1.07581	0	0	0	14986.4	13.8714	5.22233e-10	8.70379e-08	up	yes
Os04g0123800	17067	Os04t0123800-00	GO:0005488(binding)	NA	NA	NA	Legume lectin%2C beta chain domain containing protein.	NA	1.80524	1.09909	1.05204	0	0	0	13187.9	13.6869	5.67033e-10	9.40345e-08	up	yes
Os02g0618100	9361	Os02t0618100-01	GO:0009055(electron transfer activity);GO:0015035(protein disulfide oxidoreductase activity);GO:0045454(cell redox homeostasis)	NA	NA	NA	Glutaredoxin (Grx) family protein%2C Arsenic (As) stress response%2C Drought tolerance	NA	13.0519	12.8414	9.49292	4.8407	3.99128	5.17258	2.52676	1.33729	7.01728e-10	1.15383e-07	up	yes
Os06g0361500	26360	Os06t0361500-02	NA	NA	NA	NA	Similar to cDNA clone:J013000C15%2C full insert sequence.	NA	0.008793	1.89333	0	0	0	0	6340.41	12.6304	1.30023e-09	2.09374e-07	up	yes
Os06g0363000	26363	Os06t0363000-00	NA	NA	NA	NA	Non-protein coding transcript.	NA	1.61239	1.84551	1.334	0	0	0	15973	13.9633	1.49055e-09	2.38868e-07	up	yes
Os07g0541200	30197	Os07t0541200-00	GO:0004672(protein kinase activity);GO:0004674(protein serine/threonine kinase activity);GO:0004713(protein tyrosine kinase activity);GO:0005524(ATP binding);GO:0006468(protein phosphorylation);GO:0016772(transferase activity%2C transferring phosphorus-containing groups)	NA	NA	NA	Similar to receptor-like serine-threonine protein kinase.	NA	2.86679	2.27391	4.4735	0.884584	0.632409	1.21257	3.52225	1.8165	1.67603e-09	2.67306e-07	up	yes
Os06g0208951	25500	Os06t0208951-00	NA	NA	NA	NA	Conserved hypothetical protein.	NA	0	0	0	0.367068	0.451788	0.902102	0.000174322	-12.486	1.74344e-09	2.74124e-07	down	yes
Os07g0248800	29218;29217	Os07t0248800-01;Os07t0248800-02	NA	NA	NA	NA	Similar to OSIGBa0140C02.4 protein.	NA	0	6.15943	0	0	0	0	20531.4	14.3255	1.82704e-09	2.85919e-07	up	yes
Os01g0124900	266	Os01t0124900-00	GO:0004842(ubiquitin-protein ligase activity);GO:0005515(protein binding);GO:0005634(nucleus);GO:0006511(ubiquitin-dependent protein catabolic process);GO:0007275(multicellular organismal development);GO:0008270(zinc ion binding);GO:0016567(protein ubiquitination)	04120(Ubiquitin mediated proteolysis)	K04506	EC:2.3.2.27	Seven-in-absentia protein%2C sina domain containing protein.	NA	0.930873	1.10848	0.677365	0	0	0	9055.74	13.1446	2.06488e-09	3.20133e-07	up	yes
Os02g0801255	10956	Os02t0801255-00	NA	NA	NA	NA	Similar to cDNA clone:J013118P06%2C full insert sequence.	NA	15.0603	18.5954	20.0486	6.96489	7.38517	7.62695	2.44366	1.28904	2.22294e-09	3.41462e-07	up	yes
Os02g0629000	9441	Os02t0629000-01	NA	NA	NA	NA	Protein of unknown function DUF584 family protein.	NA	2.13429	2.47661	2.85673	4.98099	6.1582	6.6638	0.41946	-1.2534	2.49593e-09	3.81637e-07	down	yes
Os09g0504000	36416	Os09t0504000-01	GO:0000166(nucleotide binding);GO:0003824(catalytic activity);GO:0005975(carbohydrate metabolic process);GO:0016857(racemase and epimerase activity%2C acting on carbohydrates and derivatives);GO:0044237(cellular metabolic process);GO:0050662(coenzyme binding)	00520(Amino sugar and nucleotide sugar metabolism)	K08679	EC:5.1.3.6	Similar to Nucleotide sugar epimerase-like protein (UDP-D-glucuronate 4- epimerase) (EC 5.1.3.6).	NA	0	0	5.27634	0	0	0	17587.8	14.1023	2.60738e-09	3.96857e-07	up	yes
Os04g0583200	19729	Os04t0583200-01	NA	NA	NA	NA	Conserved hypothetical protein.	NA	12.5986	22.4794	14.1107	30.5812	35.409	38.7028	0.469837	-1.08977	2.7704e-09	4.19753e-07	down	yes
Os02g0603100	9217	Os02t0603100-01	GO:0005515(protein binding)	NA	NA	NA	Similar to fasciated ear2.	NA	0	0	0	0	1.93599	0	0.000154959	-12.6558	2.84997e-09	4.29856e-07	down	yes
Os06g0329350	26239	Os06t0329350-01	NA	NA	NA	NA	Conserved hypothetical protein.	NA	0.108698	16.5653	0	0	0	0	55580.1	15.7623	3.03994e-09	4.56442e-07	up	yes
Os04g0321100	17768	Os04t0321100-00	GO:0008152(metabolic process);GO:0016758(transferase activity%2C transferring hexosyl groups)	NA	NA	NA	Similar to H0107B07.6 protein.	NA	0.343967	0.436548	0.610098	0	0	0	4635.38	12.1785	3.76456e-09	5.60197e-07	up	yes
Os04g0152000	17157	Os04t0152000-00	NA	03013(RNA transport)	K00784	EC:3.1.26.11	Similar to OSIGBa0147M20.4 protein.	NA	0.342518	0.305571	0.335924	0	0	0	3280.04	11.6795	4.26947e-09	6.29709e-07	up	yes
Os03g0651800	14955	Os03t0651800-00	GO:0030145(manganese ion binding);GO:0045735(nutrient reservoir activity);GO:0048046(apoplast)	NA	NA	NA	Similar to Germin-like protein subfamily 2 member 1 precursor.	NA	8.86135	20.1062	18.4859	3.69074	5.27694	6.06331	3.15704	1.65857	4.79766e-09	7.01405e-07	up	yes
Os08g0496700	33909	Os08t0496700-00	NA	NA	NA	NA	Myb/SANT-like domain domain containing protein.	NA	2.27436	4.21043	1.20209	0.392818	0.282632	0.130922	9.53267	3.25288	4.93313e-09	7.18062e-07	up	yes
Os04g0175750	17260	Os04t0175750-01	NA	NA	NA	NA	Non-protein coding transcript.	NA	0	0	0	0.344912	0.305366	0.195054	0.00035489	-11.4603	5.08267e-09	7.36611e-07	down	yes
Os04g0155200	17170	Os04t0155200-00	NA	NA	NA	NA	Similar to OSIGBa0093M15.1 protein.	NA	0	0	0	0.192558	0.208857	0.733976	0.000264226	-11.8859	5.60152e-09	8.04808e-07	down	yes
Os06g0491300	26488	Os06t0491300-01	NA	NA	NA	NA	Hypothetical conserved gene.	NA	0	3.84285	0	0	0	0	12809.5	13.6449	6.22396e-09	8.82823e-07	up	yes
Os07g0124400	28404	Os07t0124400-01	NA	NA	NA	NA	Hypothetical conserved gene.	NA	3.71952	5.99545	7.60358	1.31879	2.02697	1.67365	3.45031	1.78673	7.61553e-09	1.07109e-06	up	yes
Os12g0280801	43411	Os12t0280801-01	NA	NA	NA	NA	Similar to ESTs AU075609(C63344).	NA	2.14415	1.89062	1.59714	3.20794	4.07889	4.33627	0.484545	-1.0453	8.67895e-09	1.2054e-06	down	yes
Os11g0540600	41359	Os11t0540600-01	NA	00052(Galactose metabolism);00500(Starch and sucrose metabolism)	K01193	EC:3.2.1.26	Protein of unknown function DUF247%2C plant family protein.	NA	0	3.07664	0	0	0	0	10255.5	13.3241	9.13129e-09	1.25774e-06	up	yes
Os10g0102900	37117	Os10t0102900-00	NA	NA	NA	NA	Similar to OSIGBa0140C02.4 protein.	NA	0	2.98277	0	0	0	0	9942.55	13.2794	9.31589e-09	1.27789e-06	up	yes
Os04g0183300	17300	Os04t0183300-01	GO:0016884(carbon-nitrogen ligase activity%2C with glutamine as amido-N-donor)	00330(Arginine and proline metabolism);00360(Phenylalanine metabolism);00380(Tryptophan metabolism)	K01426	EC:3.5.1.4	Similar to OSIGBa0140C02.5 protein.	NA	0.991094	1.64043	2.18692	0.309923	0.308074	0.513437	4.25871	2.09042	1.00312e-08	1.37037e-06	up	yes
Os11g0654100	41987	Os11t0654100-01	GO:0043531(ADP binding)	04626(Plant-pathogen interaction)	K13457	NA	NB-ARC domain containing protein.	NA	0	0	0	0.704737	0	0	0.000425691	-11.1979	1.23636e-08	1.66849e-06	down	yes
Os07g0218200	29058	Os07t0218200-01	GO:0000287(magnesium ion binding);GO:0010333(terpene synthase activity);GO:0016829(lyase activity)	00909(Sesquiterpenoid and triterpenoid biosynthesis)	K15803	EC:4.2.3.75	Terpene synthase%2C Disease resistance	NA	0	0	2.51125	0	0	0	8370.82	13.0312	1.3963e-08	1.86171e-06	up	yes
Os04g0650333	20431	Os04t0650333-00	NA	NA	NA	NA	Hypothetical conserved gene.	NA	0	0	0	0.599587	0.961449	0.172892	0.000173018	-12.4968	1.43827e-08	1.89493e-06	down	yes
Os06g0288400	26016;26017	Os06t0288400-02;Os06t0288400-01	NA	NA	NA	NA	Conserved hypothetical protein.;Hypothetical conserved gene.	NA	0	1.34257	0	0	0	0	4475.22	12.1277	1.66738e-08	2.17956e-06	up	yes
Os07g0248900	29219	Os07t0248900-01	NA	NA	NA	NA	Transposase%2C MuDR%2C plant domain containing protein.	NA	0	2.23167	0	0	0	0	7438.9	12.8609	1.89316e-08	2.45544e-06	up	yes
Os06g0350200	26331	Os06t0350200-01	NA	NA	NA	NA	Hypothetical gene.	NA	0	2.11855	0	0	0	0	7061.84	12.7858	2.1277e-08	2.72779e-06	up	yes
Os07g0570600	30445	Os07t0570600-01	GO:0005507(copper ion binding);GO:0009055(electron carrier activity)	NA	NA	NA	Cupredoxin domain containing protein.	NA	8.0104	4.38562	4.088	1.07938	1.9127	1.07746	4.05058	2.01813	2.27174e-08	2.89023e-06	up	yes
Os06g0314300	26149	Os06t0314300-01	NA	04075(Plant hormone signal transduction)	K14484	NA	Conserved hypothetical protein.	NA	0	1.2728	0	0	0	0	4242.67	12.0508	2.34113e-08	2.95595e-06	up	yes
Os04g0107200	16957	Os04t0107200-01	GO:0000166(nucleotide binding);GO:0008152(metabolic process);GO:0016616(oxidoreductase activity%2C acting on the CH-OH group of donors%2C NAD or NADP as acceptor);GO:0048037(cofactor binding);GO:0051287(NAD binding);GO:0055114(oxidation-reduction process)	00630(Glyoxylate and dicarboxylate metabolism);00260(Glycine, serine and threonine metabolism)	K15919	NA	NAD(P)-binding domain containing protein.	NA	1.12532	1.12254	1.16026	2.65806	3.3982	2.89207	0.380867	-1.39264	2.46687e-08	3.10295e-06	down	yes
Os04g0127500	17082	Os04t0127500-01	GO:0004672(protein kinase activity);GO:0004674(protein serine/threonine kinase activity);GO:0005509(calcium ion binding);GO:0005515(protein binding);GO:0005524(ATP binding);GO:0006468(protein phosphorylation);GO:0016772(transferase activity%2C transferring phosphorus-containing groups)	NA	NA	NA	Serine/threonine protein kinase-related domain containing protein.	NA	0.349463	0.191356	0.25481	0	0	0	2652.1	11.3729	3.1261e-08	3.9027e-06	up	yes
Os01g0598900	2844	Os01t0598900-00	GO:0000049(tRNA binding);GO:0005524(ATP binding);GO:0005737(cytoplasm);GO:0008033(tRNA processing);GO:0034227(tRNA thio-modification)	04122(Sulfur relay system)	K14168	EC:2.7.7.-	Cytoplasmic tRNA 2-thiolation protein 1.	NA	0	6.58329	0	0	0	0	21944.3	14.4216	3.28173e-08	4.06654e-06	up	yes
Os08g0527700	34184	Os08t0527700-00	GO:0005215(transporter activity);GO:0006857(oligopeptide transport);GO:0016020(membrane)	NA	NA	NA	Similar to POT family protein.	NA	1.59005	1.38765	1.49153	3.68507	4.49826	3.06425	0.39735	-1.33152	3.50568e-08	4.31199e-06	down	yes
Os04g0178400	17275	Os04t0178400-01	GO:0005506(iron ion binding);GO:0016705(oxidoreductase activity%2C acting on paired donors%2C with incorporation or reduction of molecular oxygen);GO:0020037(heme binding);GO:0055114(oxidation-reduction process)	00904(Diterpenoid biosynthesis)	K16085	EC:1.14.13.144	Cytochrome P450 (CYP) mono-oxygenase%2C Multifunctional diterpene oxidase%2C Momilactone biosynthesis	NA	4.90735	3.04889	7.85404	1.92292	1.0973	1.74745	3.31614	1.72951	3.62084e-08	4.43726e-06	up	yes
Os01g0124000	258	Os01t0124000-01	GO:0004867(serine-type endopeptidase inhibitor activity);GO:0005576(extracellular region)	NA	NA	NA	Similar to Bowman Birk trypsin inhibitor.	NA	5.16479	9.63906	8.47333	1.67932	2.77576	0.652094	4.55774	2.18832	3.89942e-08	4.72652e-06	up	yes
Os10g0162834	37488	Os10t0162834-01	NA	NA	NA	NA	Thioredoxin-like fold domain containing protein.	NA	0.488694	0.861192	0.331013	2.96731	2.26577	2.31993	0.222547	-2.16782	4.16244e-08	5.02705e-06	down	yes
Os04g0125100	17069	Os04t0125100-01	NA	NA	NA	NA	Hypothetical protein.	NA	0.457144	0.81448	0.473657	0	0	0	5817.6	12.5062	4.23552e-08	5.07851e-06	up	yes
Os09g0115900	34691;34692	Os09t0115900-01;Os09t0115900-02	NA	NA	NA	NA	EF-HAND 1 domain containing protein.;Non-protein coding transcript.	NA	1.61577	1.57345	1.60055	3.35859	4.47209	3.50708	0.422461	-1.24311	4.78239e-08	5.673e-06	down	yes
Os01g0908301	5610	Os01t0908301-01	NA	NA	NA	NA	Non-protein coding transcript.	NA	3.3989	5.74317	4.96562	8.1679	12.8441	10.6879	0.445039	-1.168	5.20003e-08	6.10529e-06	down	yes
Os10g0368100	37938	Os10t0368100-01	NA	00480(Glutathione metabolism)	K00799	EC:2.5.1.18	Similar to Glutathione S-transferase GSTU35 (Fragment).	NA	2.78208	2.05908	2.44581	5.20929	5.81017	5.40069	0.443782	-1.17208	5.20176e-08	6.10529e-06	down	yes
Os07g0492300	29840	Os07t0492300-01	NA	NA	NA	NA	Hypothetical protein.	NA	0.939056	1.19064	0.800419	0	0.061707	0.107979	17.2679	4.11002	5.22455e-08	6.11053e-06	up	yes
Os11g0590400	41639	Os11t0590400-00	NA	04626(Plant-pathogen interaction)	K13457	NA	Similar to NB-ARC domain containing protein.	NA	3.33386	3.7597	2.90125	1.66834	1.1094	1.18189	2.52418	1.33581	5.61773e-08	6.54741e-06	up	yes
Os05g0556650	24086	Os05t0556650-00	NA	NA	NA	NA	Hypothetical gene.	NA	0	0	3.22435	0	0	0	10747.8	13.3918	6.40807e-08	7.41668e-06	up	yes
Os01g0633500	3125	Os01t0633500-01	GO:0003824(catalytic activity);GO:0050662(coenzyme binding)	00941(Flavonoid biosynthesis)	K13082	EC:1.1.1.219;EC:1.1.1.234	Dihydroflavonol-4-reductase (DFR)%2C Proanthocyanidin synthesis	NA	0	1.26022	0	0	0	0	4200.73	12.0364	6.64658e-08	7.66442e-06	up	yes
Os01g0793300	4526	Os01t0793300-01	GO:0008152(metabolic process);GO:0016491(oxidoreductase activity)	00350(Tyrosine metabolism);00950(Isoquinoline alkaloid biosynthesis)	K00422	EC:1.10.3.1	Di-copper centre-containing domain containing protein.	NA	1.48476	1.2	1.85955	0.512373	0.662602	0.410037	2.86705	1.51957	6.66811e-08	7.66442e-06	up	yes
Os06g0354600	26341	Os06t0354600-01	NA	NA	NA	NA	Conserved hypothetical protein.	NA	0	2.50448	0	0	0	0	8348.28	13.0273	6.87717e-08	7.87755e-06	up	yes
Os04g0322100	17775	Os04t0322100-01	NA	NA	NA	NA	Protein of unknown function DUF26 domain containing protein.	NA	1.86523	2.60202	2.27593	0.718724	0.702131	0.585204	3.36141	1.74907	6.92082e-08	7.9004e-06	up	yes
Os02g0497600	8432	Os02t0497600-01	NA	NA	NA	NA	Conserved hypothetical protein.	NA	1.27033	2.01132	1.38282	3.7976	3.92746	3.25042	0.424991	-1.2345	8.14084e-08	9.22988e-06	down	yes
Os02g0582900	9034	Os02t0582900-01	NA	NA	NA	NA	Conserved hypothetical protein.	NA	35.008	21.649	15.001	10.9434	8.24833	8.29374	2.60712	1.38246	8.28417e-08	9.36055e-06	up	yes
Os11g0555866	41462	Os11t0555866-00	NA	NA	NA	NA	Hypothetical protein.	NA	1.55684	1.07816	1.21576	3.10324	2.54984	2.93503	0.448383	-1.1572	8.6948e-08	9.79135e-06	down	yes
Os07g0244100	29190	Os07t0244100-00	GO:0005576(extracellular region)	04016(MAPK signaling pathway - plant);04075(Plant hormone signal transduction);04626(Plant-pathogen interaction)	K13449	NA	Similar to Pathogenesis-related protein PRB1-3.	NA	0	2.00759	0	0	0	0	6691.97	12.7082	9.43775e-08	1.05567e-05	up	yes
Os05g0369900	22559	Os05t0369900-01	GO:0000145(exocyst);GO:0006887(exocytosis)	NA	NA	NA	Exo70 exocyst complex subunit domain containing protein.	NA	1.32041	1.54487	1.39502	2.92852	2.89115	3.06567	0.479476	-1.06047	9.89717e-08	1.10335e-05	down	yes
Os01g0930400	5830	Os01t0930400-01	GO:0015079(potassium ion transmembrane transporter activity);GO:0016020(membrane);GO:0071805(potassium ion transmembrane transport)	NA	NA	NA	Potassium transporter%2C High-affinity K acquisition%2C Root-to-shoot K transport%2C K-regulated salt tolerance	NA	2.19579	1.42704	2.48541	0.707686	0.91855	0.680707	2.64777	1.40478	1.08057e-07	1.19663e-05	up	yes
Os07g0152500	28576	Os07t0152500-00	NA	NA	NA	NA	Similar to H0315A08.1 protein.	NA	1.17932	1.4304	1.99233	0.175137	0	0	26.2768	4.71572	1.26819e-07	1.38599e-05	up	yes
Os05g0500000	23565	Os05t0500000-00	GO:0008152(metabolic process);GO:0016758(transferase activity%2C transferring hexosyl groups)	00944(Flavone and flavonol biosynthesis)	K22771	EC:2.4.1.-	UDP-glucuronosyl/UDP-glucosyltransferase family protein.	NA	0	0.872667	0	0	0	0	2908.89	11.5063	1.36927e-07	1.49156e-05	up	yes
Os09g0519000	36573	Os09t0519000-01	NA	NA	NA	NA	Hypothetical protein.	NA	0.883871	0	0	0	0	0	2946.24	11.5247	1.45582e-07	1.58068e-05	up	yes
Os05g0495250	23516	Os05t0495250-00	NA	NA	NA	NA	Non-protein coding transcript.	NA	6.60521	8.23709	9.1461	13.5034	18.626	18.1767	0.476848	-1.0684	1.47531e-07	1.59148e-05	down	yes
Os07g0190000	28865	Os07t0190000-01	GO:0003824(catalytic activity);GO:0008152(metabolic process);GO:0008661(1-deoxy-D-xylulose-5-phosphate synthase activity);GO:0016114(terpenoid biosynthetic process);GO:0016624(oxidoreductase activity%2C acting on the aldehyde or oxo group of donors%2C disulfide as acceptor)	00730(Thiamine metabolism);00900(Terpenoid backbone biosynthesis)	K01662	EC:2.2.1.7	Similar to 1-deoxy-D-xylulose 5-phosphate synthase 2 precursor.	NA	2.03152	1.85746	2.54881	1.06286	0.986363	1.01644	2.09997	1.07037	1.53639e-07	1.65201e-05	up	yes
Os02g0571100	8933	Os02t0571100-01	GO:0000287(magnesium ion binding);GO:0008152(metabolic process);GO:0010333(terpene synthase activity);GO:0016829(lyase activity)	00904(Diterpenoid biosynthesis)	K04120	EC:5.5.1.13	Ent-copalyl diphosphate synthase%2C Defense against both fungal pathogen and bacterial pathogen%2C Biosynthesis of phytoalexin	NA	1.5144	0.811336	2.24401	0.282301	0.249239	0.5398	4.26545	2.0927	1.91033e-07	2.03441e-05	up	yes
Os05g0472400	23323	Os05t0472400-01	GO:0005385(zinc ion transmembrane transporter activity);GO:0016020(membrane);GO:0016021(integral component of membrane);GO:0030001(metal ion transport);GO:0046873(metal ion transmembrane transporter activity);GO:0055085(transmembrane transport);GO:0071577(zinc ion transmembrane transport)	NA	NA	NA	Influx transporter for Zn and Cd%2C Zinc/cadmium uptake	NA	0.273609	0.519456	0.412502	1.71898	1.2296	1.37041	0.279132	-1.84098	2.41759e-07	2.55018e-05	down	yes
Os01g0150700	497	Os01t0150700-00	NA	00062(Fatty acid elongation);01040(Biosynthesis of unsaturated fatty acids)	K10703	EC:4.2.1.134	Hypothetical conserved gene.	NA	0	0	0	0.334577	0.235081	0.290542	0.000348756	-11.4855	2.9985e-07	3.1234e-05	down	yes
Os07g0609550	30792	Os07t0609550-01	NA	NA	NA	NA	Hypothetical conserved gene.	NA	0.378112	0.233703	0.591442	0	0	0	4010.86	11.9697	3.0493e-07	3.16642e-05	up	yes
Os08g0124500	31805;31806	Os08t0124500-02;Os08t0124500-01	GO:0004672(protein kinase activity);GO:0004674(protein serine/threonine kinase activity);GO:0005488(binding);GO:0005524(ATP binding);GO:0005529(sugar binding);GO:0006468(protein phosphorylation);GO:0016772(transferase activity%2C transferring phosphorus-containing groups);GO:0016772(transferase activity%2C transferring phosphorus-containing groups)	NA	NA	NA	Similar to Resistance protein candidate (Fragment).	NA	4.25746	2.44556	3.84247	1.33499	1.8312	1.33607	2.34226	1.2279	3.12993e-07	3.24006e-05	up	yes
Os07g0611500	30798	Os07t0611500-00	GO:0035556(intracellular signal transduction);GO:0047134(protein-disulfide reductase activity);GO:0055114(oxidation-reduction process)	NA	NA	NA	C1-like domain containing protein.	NA	0.648127	0.3987	0.656268	0	0	0	5676.98	12.4709	3.26538e-07	3.3388e-05	up	yes
Os01g0647200	3214;3215	Os01t0647200-01;Os01t0647200-04	NA	NA	NA	NA	Iron deficiency-inducible peptide%2C IMA/FEP peptide%2C Regulation of a major pathway of iron uptake and translocation%2C Iron deficiency response;Non-protein coding transcript.	NA	1.3931	3.08927	3.00999	4.5959	7.55713	6.46274	0.402474	-1.31303	4.27415e-07	4.27839e-05	down	yes
Os11g0566800	41505	Os11t0566800-01	GO:0003824(catalytic activity);GO:0008152(metabolic process);GO:0009058(biosynthetic process);GO:0016746(transferase activity%2C transferring acyl groups);GO:0016747(transferase activity%2C transferring acyl groups other than amino-acyl groups)	00941(Flavonoid biosynthesis);04712(Circadian rhythm - plant)	K00660	EC:2.3.1.74	Similar to Bibenzyl synthase (EC 2.3.1.-).	NA	3.9048	3.31217	3.51506	1.56164	1.90541	1.74946	2.05732	1.04077	4.49878e-07	4.47635e-05	up	yes
Os04g0115650	17015	Os04t0115650-01	NA	NA	NA	NA	Leucine Rich Repeat (LRR) family protein%2C Brown planthopper resistance%2C Fortified sclerenchyma-mediated resistance	NA	0.996109	0.823459	0.921358	0.247436	0.203937	0.42532	3.12644	1.64452	4.81845e-07	4.75188e-05	up	yes
Os04g0126900	17076	Os04t0126900-01	NA	NA	NA	NA	Similar to H0124E07.4 protein.	NA	0.871632	0.472342	0.664286	0	0	0	6694.2	12.7087	5.08802e-07	5.00292e-05	up	yes
Os12g0435000	43631	Os12t0435000-00	GO:0003676(nucleic acid binding);GO:0008270(zinc ion binding)	NA	NA	NA	Hypothetical conserved gene.	NA	4.71186	0.831198	3.59567	0.054545	0	0.08508	65.4519	6.03236	5.27429e-07	5.14058e-05	up	yes
Os07g0673400	31340;31341	Os07t0673400-01;Os07t0673400-02	GO:0006950(response to stress);GO:0006950(response to stress)	NA	NA	NA	Homologue of the bacterial universal stress protein family%2C Adaptation to submergence stress%2C Ethylenemediated stress adaptation;Similar to Universal stress protein.	NA	2.14254	3.31727	3.6253	5.92728	7.18706	6.41564	0.465188	-1.10411	5.39855e-07	5.2311e-05	down	yes
Os01g0146101	456	Os01t0146101-01	NA	NA	NA	NA	Conserved hypothetical protein.	NA	2.11041	2.56673	3.04921	5.56908	5.16796	5.76341	0.468252	-1.09464	5.56189e-07	5.35822e-05	down	yes
Os07g0486400	29801	Os07t0486400-01	NA	NA	NA	NA	Conserved hypothetical protein.	NA	0.537483	0.408294	0.087927	0	0	0	3445.68	11.7506	5.72217e-07	5.48095e-05	up	yes
Os12g0571000	44284	Os12t0571000-01	GO:0046872(metal ion binding)	NA	NA	NA	Metallothionein-like protein type 1.	NA	10.9091	7.48684	2.77559	0.921148	2.06125	1.14268	5.1324	2.35963	6.07475e-07	5.802e-05	up	yes
Os04g0581100	19715	Os04t0581100-01	GO:0016491(oxidoreductase activity);GO:0016706(oxidoreductase activity%2C acting on paired donors%2C with incorporation or reduction of molecular oxygen%2C 2-oxoglutarate as one donor%2C and incorporation of one atom each of oxygen into both donors);GO:0055114(oxidation-reduction process)	00941(Flavonoid biosynthesis)	K00475	EC:1.14.11.9	2OG-Fe(II) oxygenase domain containing protein.	NA	2.40408	1.99473	1.9153	0.691038	0.910474	0.725321	2.7136	1.44021	6.46623e-07	6.12327e-05	up	yes
Os01g0974600	6264	Os01t0974600-00	NA	NA	NA	NA	Similar to Histone H2A.	NA	1.34982	1.08571	0.757951	0	0	0	10644.9	13.3779	6.80043e-07	6.40335e-05	up	yes
Os09g0327600	35224	Os09t0327600-01	GO:0006952(defense response);GO:0043531(ADP binding)	NA	NA	NA	Similar to Pi5-1.	NA	2.22533	2.1014	3.30739	0.918343	0.994058	1.03242	2.59238	1.37428	6.93861e-07	6.49676e-05	up	yes
Os06g0358800	26352	Os06t0358800-01	GO:0003723(RNA binding);GO:0003725(double-stranded RNA binding);GO:0004525(ribonuclease III activity);GO:0005622(intracellular);GO:0006396(RNA processing)	NA	NA	NA	Ribonuclease III domain containing protein.	NA	0.462345	0.434323	0.829012	2.08311	1.91033	1.61442	0.307725	-1.70029	7.11969e-07	6.62907e-05	down	yes
Os04g0461600	18654	Os04t0461600-01	NA	NA	NA	NA	Similar to Fw2.2.	NA	2.86564	4.25228	3.4066	7.29879	6.06541	8.2369	0.487221	-1.03735	7.6915e-07	7.06949e-05	down	yes
Os01g0510200	2296	Os01t0510200-01	NA	NA	NA	NA	Conserved hypothetical protein.	NA	3.73925	3.25401	3.6948	1.02744	1.16017	1.36732	3.00654	1.58811	7.69358e-07	7.06949e-05	up	yes
Os02g0710700	10102	Os02t0710700-00	NA	NA	NA	NA	Hypothetical conserved gene.	NA	0.465609	0.383008	0.581021	1.17191	1.638	2.17258	0.286932	-1.80122	9.84458e-07	8.9171e-05	down	yes
Os09g0315050	35154	Os09t0315050-00	GO:0003723(RNA binding);GO:0003725(double-stranded RNA binding);GO:0004525(ribonuclease III activity);GO:0005622(intracellular);GO:0006396(RNA processing)	NA	NA	NA	Similar to Endoribonuclease Dicer homolog 2b.	NA	7.22321	13.6526	12.3027	3.2715	3.33391	5.28827	2.78959	1.48005	1.31468e-06	0.000115322	up	yes
Os02g0550800	8772	Os02t0550800-01	GO:0008519(ammonium transmembrane transporter activity);GO:0016020(membrane);GO:0072488(ammonium transmembrane transport)	NA	NA	NA	Ammonium transporter family protein.	NA	0.815086	0.686861	0.635594	1.72175	1.81334	1.53979	0.4212	-1.24742	1.48237e-06	0.000128343	down	yes
Os01g0797700	4562	Os01t0797700-01	NA	NA	NA	NA	Non-protein coding transcript.	NA	0.746045	0.439593	0.990334	0	0	0	7253.24	12.8244	1.49546e-06	0.000129141	up	yes
Os10g0432200	38311	Os10t0432200-01	NA	NA	NA	NA	Conserved hypothetical protein.	NA	6.13513	10.7167	2.50756	0.992417	0.605404	0.438123	9.5088	3.24926	1.55452e-06	0.000133205	up	yes
Os01g0887550	5432	Os01t0887550-00	NA	00905(Brassinosteroid biosynthesis)	K12639	EC:1.14.13.-	Similar to OSIGBa0124N08.3 protein.	NA	1.23302	0.650486	1.03357	0	0	0	9723.58	13.2473	1.56349e-06	0.000133631	up	yes
Os11g0635300	41891	Os11t0635300-00	GO:0005506(iron ion binding);GO:0009055(electron carrier activity);GO:0016705(oxidoreductase activity%2C acting on paired donors%2C with incorporation or reduction of molecular oxygen);GO:0020037(heme binding);GO:0055114(oxidation-reduction process)	NA	NA	NA	Similar to Cytochrome P450 family protein.	NA	2.7467	0.345304	0.78637	0.22525	0.104118	0.09631	9.11106	3.18762	1.58425e-06	0.000135058	up	yes
Os01g0127000	281	Os01t0127000-01	GO:0005507(copper ion binding);GO:0016491(oxidoreductase activity);GO:0055114(oxidation-reduction process)	NA	NA	NA	Multicopper oxidase%2C Maintenance of Pi homeostasis	NA	3.20766	2.94946	2.48834	1.1608	1.56038	1.53273	2.03236	1.02315	1.78545e-06	0.000151823	up	yes
Os07g0570575	30444	Os07t0570575-00	NA	NA	NA	NA	Hypothetical protein.	NA	5.14951	2.93589	2.93517	0.421814	0.681919	1.20019	4.78339	2.25803	1.84748e-06	0.000156697	up	yes
Os12g0114000	42428	Os12t0114000-01	NA	NA	NA	NA	Conserved hypothetical protein.	NA	1.29085	1.21247	1.37024	3.21644	3.1492	3.09981	0.409231	-1.28901	1.89652e-06	0.000160449	down	yes
Os09g0246300	34843;34841	Os09t0246300-02;Os09t0246300-01	NA	NA	NA	NA	Conserved hypothetical protein.;Hypothetical protein.	NA	0.57077	1.07646	0.331787	2.25724	2.3991	2.94681	0.260289	-1.94181	1.96946e-06	0.000165778	down	yes
Os07g0137200	28482	Os07t0137200-01	NA	NA	NA	NA	Conserved hypothetical protein.	NA	5.53492	8.29545	6.95663	3.29015	2.14967	3.02488	2.45573	1.29615	2.08145e-06	0.000174324	up	yes
Os01g0145200	454	Os01t0145200-01	NA	NA	NA	NA	Protein of unknown function DUF3681 domain containing protein.	NA	0.914601	0.739066	0.653319	2.5266	1.80675	2.19878	0.353175	-1.50154	2.3041e-06	0.000191051	down	yes
Os09g0125766	34738	Os09t0125766-01	NA	NA	NA	NA	Hypothetical gene.	NA	0.116343	0.116858	0.089732	0	0	0	1076.44	10.0721	2.31287e-06	0.000191303	up	yes
Os07g0605600	30757	Os07t0605600-00	NA	NA	NA	NA	Hypothetical conserved gene.	NA	0	0	0	0.337142	0.297315	0.114528	0.000400542	-11.2858	2.38896e-06	0.000197107	down	yes
Os07g0153150	28585;28586	Os07t0153150-01;Os07t0153150-02	NA	NA	NA	NA	Conserved hypothetical protein.	NA	0.021039	0.207665	0.320047	0	0	0	1829.17	10.837	2.43058e-06	0.000199063	up	yes
Os06g0230000	25664	Os06t0230000-01	NA	NA	NA	NA	Hypothetical conserved gene.	NA	0.346678	0.259298	0.314311	0	0	0	3067.62	11.5829	2.4727e-06	0.000202016	up	yes
Os12g0408000	43533	Os12t0408000-01	NA	03013(RNA transport)	K00784	EC:3.1.26.11	Protein of unknown function DUF594 domain containing protein.	NA	2.56642	2.36653	1.79996	0.796348	1.25916	0.76567	2.38656	1.25493	2.77403e-06	0.000223726	up	yes
Os07g0137000	28481	Os07t0137000-01	GO:0003677(DNA binding);GO:0005515(protein binding);GO:0006355(regulation of transcription%2C DNA-dependent)	NA	NA	NA	Myb transcription factor domain containing protein.	NA	0.912278	1.20817	0.873278	0.263997	0.041078	0.263053	5.26945	2.39765	3.0349e-06	0.000240862	up	yes
Os01g0144800	451	Os01t0144800-01	NA	NA	NA	NA	Protein of unknown function DUF3681 domain containing protein.	NA	0.88065	1.2652	0.725302	0.117321	0.047471	0.113754	10.3076	3.36564	3.05779e-06	0.000242103	up	yes
Os04g0247700	17516	Os04t0247700-00	NA	NA	NA	NA	Similar to H0315A08.1 protein.	NA	0.504143	0.379316	0.388953	0	0	0	4241.37	12.0503	3.16018e-06	0.000249027	up	yes
Os01g0872900	5282	Os01t0872900-01	GO:0016788(hydrolase activity%2C acting on ester bonds)	00030(Pentose phosphate pathway);00480(Glutathione metabolism)	K00033	EC:1.1.1.44;EC:1.1.1.343	Protein of unknown function DUF635 family protein.	NA	0.77325	1.33079	0.924054	2.26367	2.43903	2.57806	0.415904	-1.26568	3.25877e-06	0.00025619	down	yes
Os12g0458100	43698	Os12t0458100-01	GO:0016747(transferase activity%2C transferring acyl groups other than amino-acyl groups)	NA	NA	NA	Transferase family protein.	NA	0.476138	0.288757	0.907006	0.081412	0.026222	0	15.5332	3.95728	3.34912e-06	0.000262057	up	yes
Os09g0332300	35243	Os09t0332300-00	GO:0000166(nucleotide binding);GO:0005524(ATP binding);GO:0016020(membrane);GO:0016887(ATPase activity);GO:0017111(nucleoside-triphosphatase activity)	02010(ABC transporters)	K05681	NA	Similar to PDR20.	NA	0.142142	0.077728	0.199203	0	0	0	1396.91	10.448	4.31478e-06	0.000332158	up	yes
Os06g0314501	26152	Os06t0314501-01	NA	NA	NA	NA	Conserved hypothetical protein.	NA	2.30932	1.44284	4.05478	6.65745	6.04305	6.93792	0.397534	-1.33085	4.47693e-06	0.000341735	down	yes
Os07g0611400	30797	Os07t0611400-00	GO:0035556(intracellular signal transduction);GO:0047134(protein-disulfide reductase activity);GO:0055114(oxidation-reduction process)	NA	NA	NA	Protein kinase C-like%2C phorbol ester/diacylglycerol binding domain containing protein.	NA	0.405221	0.16968	1.24585	0	0	0	6069.18	12.5673	4.48019e-06	0.000341735	up	yes
Os04g0373400	17954	Os04t0373400-01	GO:0006855(drug transmembrane transport);GO:0015238(drug transmembrane transporter activity);GO:0015297(antiporter activity);GO:0016020(membrane);GO:0055085(transmembrane transport)	NA	NA	NA	Similar to MATE efflux family protein%2C expressed.	NA	2.58202	2.18258	2.21085	0.950085	1.30849	1.13497	2.0555	1.03949	4.63741e-06	0.000351315	up	yes
Os09g0391501	35526	Os09t0391501-00	NA	NA	NA	NA	Hypothetical gene.	NA	4.92223	8.25399	4.94249	11.7798	17.5265	12.5345	0.433039	-1.20743	5.02873e-06	0.000375136	down	yes
Os03g0421100	14284	Os03t0421100-01	NA	NA	NA	NA	Hypothetical conserved gene.	NA	0.099028	0.136957	0.088276	0	0	0	1080.87	10.078	5.71189e-06	0.000420025	up	yes
Os08g0423600	33387	Os08t0423600-00	GO:0004089(carbonate dehydratase activity);GO:0006730(one-carbon metabolic process);GO:0008270(zinc ion binding)	00910(Nitrogen metabolism)	K01674	EC:4.2.1.1	Similar to carbonic anhydrase.	NA	2.22189	0.148662	0.549261	0	0.064913	0	44.9805	5.49123	5.72079e-06	0.000420025	up	yes
Os02g0269600	7824	Os02t0269600-00	GO:0004252(serine-type endopeptidase activity);GO:0006508(proteolysis);GO:0042802(identical protein binding);GO:0043086(negative regulation of catalytic activity)	NA	NA	NA	Similar to Subtilase.	NA	0.696099	0.392595	1.47766	0.209415	0.104694	0.114325	5.99008	2.58258	5.73961e-06	0.000420032	up	yes
Os07g0534300	30142	Os07t0534300-01	GO:0004672(protein kinase activity);GO:0004674(protein serine/threonine kinase activity);GO:0004713(protein tyrosine kinase activity);GO:0005524(ATP binding);GO:0006468(protein phosphorylation);GO:0016772(transferase activity%2C transferring phosphorus-containing groups)	NA	NA	NA	Hypothetical conserved gene.	NA	1.56134	1.20511	1.45171	0.482527	0.677226	0.40133	2.70207	1.43406	5.7461e-06	0.000420032	up	yes
Os05g0296200	22150	Os05t0296200-01	NA	NA	NA	NA	Conserved hypothetical protein.	NA	0.094424	0.143593	0.179247	0	0	0	1390.88	10.4418	6.22941e-06	0.000452385	up	yes
Os02g0260900	7771	Os02t0260900-00	NA	NA	NA	NA	Similar to H0315A08.1 protein.	NA	0.49468	0.553627	0.411546	0	0	0	4866.18	12.2486	6.28534e-06	0.000455455	up	yes
Os01g0603800	2878	Os01t0603800-01	GO:0005515(protein binding)	04626(Plant-pathogen interaction)	K13465	EC:3.2.1.8	Similar to Triticum sp. (pAWJL3) leucine rich repeat region mRNA (Fragment).	NA	0.47732	0.406472	0.33581	0.093429	0.106393	0.116045	3.86113	1.94902	6.32381e-06	0.000456312	up	yes
Os07g0605350	30754	Os07t0605350-00	NA	NA	NA	NA	Similar to Protein EGG APPARATUS-1.	NA	14.2774	5.48183	4.87753	0.110519	0.440311	0	44.7266	5.48306	6.52692e-06	0.000469896	up	yes
Os05g0305200	22208	Os05t0305200-01	GO:0004842(ubiquitin-protein ligase activity);GO:0005515(protein binding);GO:0008270(zinc ion binding);GO:0016567(protein ubiquitination)	00130(Ubiquinone and other terpenoid-quinone biosynthesis)	K12501	EC:2.5.1.117	Similar to TRAF-type zinc finger family protein.	NA	2.82513	4.31321	4.40704	1.2409	1.9405	1.94608	2.25167	1.17099	7.21629e-06	0.000517291	up	yes
Os06g0246200	25782	Os06t0246200-00	NA	NA	NA	NA	Similar to Formin-like protein 14.	NA	0	0	0	0.29465	0.218345	0.422153	0.000320805	-11.606	7.46393e-06	0.000531614	down	yes
Os04g0177500	17269	Os04t0177500-00	NA	NA	NA	NA	Conserved hypothetical protein.	NA	0	0	0	0.684278	1.45433	2.13613	7.01798e-05	-13.7986	7.77771e-06	0.000550434	down	yes
Os08g0260800	32661	Os08t0260800-00	GO:0006952(defense response);GO:0043531(ADP binding)	04626(Plant-pathogen interaction)	K13457	NA	Similar to NB-ARC domain containing protein.	NA	0.561582	0.092864	0.090254	0	0	0.010197	73.0313	6.19044	7.93054e-06	0.00056006	up	yes
Os07g0511100	29969	Os07t0511100-00	NA	NA	NA	NA	Hypothetical protein.	NA	1.46693	1.81566	0.99329	0.089449	0.427817	0.075112	7.21816	2.85163	8.46219e-06	0.000592585	up	yes
Os02g0590200	9080	Os02t0590200-01	GO:0006629(lipid metabolic process);GO:0008374(O-acyltransferase activity)	00564(Glycerophospholipid metabolism)	K06129	EC:3.1.1.5	Lecithin:cholesterol/phospholipid:diacylglycerol acyltransferase domain containing protein.	NA	11.5747	7.69567	8.36041	5.87773	3.99499	2.98208	2.14946	1.10397	8.5777e-06	0.000599414	up	yes
Os02g0570400	8928	Os02t0570400-01	GO:0000287(magnesium ion binding);GO:0010333(terpene synthase activity);GO:0016829(lyase activity)	00904(Diterpenoid biosynthesis)	K14036	EC:4.2.3.28	Diterpene cyclase%2C Ent-cassa-12%2C15-diene synthase%2C Phytocassane phytoalexins biosynthesis	NA	1.92733	0.700442	3.26431	0.397175	0.410863	0.764165	3.74766	1.90599	1.04576e-05	0.000721707	up	yes
Os06g0273500	25933	Os06t0273500-01	NA	NA	NA	NA	Protein of unknown function DUF231%2C plant domain containing protein.	NA	6.11019	6.16846	4.46285	2.09782	3.63345	2.52113	2.02868	1.02054	1.05183e-05	0.000724397	up	yes
Os04g0390800	18062	Os04t0390800-01	GO:0000166(nucleotide binding);GO:0008152(metabolic process);GO:0016491(oxidoreductase activity)	NA	NA	NA	NAD(P)-binding domain containing protein.	NA	4.50921	4.99327	4.14697	0.151237	0.230662	0	35.741	5.15951	1.12372e-05	0.000769139	up	yes
Os03g0307300	13444	Os03t0307300-01	GO:0030410(nicotianamine synthase activity);GO:0030418(nicotianamine biosynthetic process)	NA	NA	NA	Nicotianamine synthase 1 (EC 2.5.1.43) (S-adenosyl-L-methionine:S- adenosyl-L-methionine:S-adenosyl-methionine 3-amino-3- carboxypropyltransferase 1) (OsNAS1).	NA	3.58851	4.6642	5.96398	9.22662	6.64553	15.0784	0.459336	-1.12238	1.1488e-05	0.000782901	down	yes
Os11g0123600	39745	Os11t0123600-00	GO:0006812(cation transport);GO:0015299(solute:hydrogen antiporter activity);GO:0016021(integral to membrane);GO:0055085(transmembrane transport)	NA	NA	NA	Hypothetical conserved gene.	NA	0.387298	0.23548	0.456951	0	0.066296	0.045818	9.63063	3.26763	1.2186e-05	0.00082393	up	yes
Os02g0251800	7701	Os02t0251800-00	NA	NA	NA	NA	VQ domain containing protein.	NA	2.90607	4.6974	4.56815	8.83305	9.25788	9.51	0.440986	-1.1812	1.26491e-05	0.000850503	down	yes
Os07g0283050	29359	Os07t0283050-00	GO:0004672(protein kinase activity);GO:0004674(protein serine/threonine kinase activity);GO:0005488(binding);GO:0005524(ATP binding);GO:0006468(protein phosphorylation);GO:0016772(transferase activity%2C transferring phosphorus-containing groups)	NA	NA	NA	Concanavalin A-like lectin/glucanase%2C subgroup domain containing protein.	NA	0.516925	0.41682	0.726248	0.10218	0.105523	0.154456	4.5836	2.19648	1.26556e-05	0.000850503	up	yes
Os08g0517150	34072	Os08t0517150-01	NA	NA	NA	NA	Non-protein coding transcript.	NA	0.636663	0.894059	0.828116	0	0	0	7862.79	12.9408	1.28445e-05	0.000861457	up	yes
Os05g0399800	22771	Os05t0399800-01	GO:0005515(protein binding)	NA	NA	NA	Leucine-rich repeat%2C N-terminal domain containing protein.	NA	0	0	0	0.389977	0.460993	0.065221	0.000327443	-11.5765	1.36714e-05	0.000913244	down	yes
Os01g0126401	278	Os01t0126401-01	NA	NA	NA	NA	Hypothetical gene.	NA	1.0624	1.09832	0.929611	0.532447	0.447075	0.547645	2.02357	1.0169	1.4025e-05	0.000929417	up	yes
Os06g0318533	26176	Os06t0318533-01	NA	NA	NA	NA	Conserved hypothetical protein.	NA	3.74008	5.96014	3.73397	0.252372	0.210321	0	29.0348	4.85971	1.48383e-05	0.000977477	up	yes
Os04g0180400	17280	Os04t0180400-01	GO:0005506(iron ion binding);GO:0009055(electron carrier activity);GO:0016705(oxidoreductase activity%2C acting on paired donors%2C with incorporation or reduction of molecular oxygen);GO:0020037(heme binding);GO:0055114(oxidation-reduction process)	00904(Diterpenoid biosynthesis)	K16085	EC:1.14.13.144	Similar to Cytochrome P450 99A2.	NA	0.936593	0.944144	2.78455	0.453599	0.138877	0.373096	4.83163	2.27251	1.50108e-05	0.000986895	up	yes
Os05g0402851	22792	Os05t0402851-00	NA	NA	NA	NA	Hypothetical protein.	NA	0.131532	0.148969	0.228002	0	0	0	1695.01	10.7271	1.74776e-05	0.00113122	up	yes
Os01g0678000	3475	Os01t0678000-00	NA	04120(Ubiquitin mediated proteolysis)	K10581	EC:2.3.2.24	Protein of unknown function DUF2921 domain containing protein.	NA	3.50862	5.10545	8.80096	2.83643	2.7709	2.44148	2.16368	1.11349	1.82009e-05	0.00117122	up	yes
Os03g0650200	14941	Os03t0650200-01	GO:0005506(iron ion binding);GO:0016705(oxidoreductase activity%2C acting on paired donors%2C with incorporation or reduction of molecular oxygen);GO:0020037(heme binding);GO:0055114(oxidation-reduction process)	00904(Diterpenoid biosynthesis)	K22639	EC:1.14.14.58;EC:1.14.14.59	Cytochrome P450%2C Homoterpene biosynthesis%2C Attraction of natural enemies of herbivores in plant indirect defense	NA	2.05081	2.53349	2.72493	1.39454	1.10183	0.921419	2.13859	1.09666	1.88375e-05	0.0012052	up	yes
Os01g0869750	5233	Os01t0869750-01	NA	NA	NA	NA	Conserved hypothetical protein.	NA	0.797015	1.18758	1.17452	0.11757	0	0.054835	18.3238	4.19565	1.97668e-05	0.00125372	up	yes
Os07g0122000	28380	Os07t0122000-01	NA	NA	NA	NA	Protein of unknown function DUF1719%2C Oryza sativa family protein.	NA	1.62161	2.41021	2.43373	0.817938	1.15087	1.01277	2.1685	1.1167	2.0208e-05	0.00127817	up	yes
Os02g0121700	6530	Os02t0121700-01	GO:0000287(magnesium ion binding);GO:0008152(metabolic process);GO:0016829(lyase activity)	00902(Monoterpenoid biosynthesis)	K15086	EC:4.2.3.25	Terpenoid synthase domain containing protein.	NA	0.979417	2.29906	3.60819	0.622299	0.90256	0.355323	3.66277	1.87293	2.07253e-05	0.00130593	up	yes
Os10g0134250	37315	Os10t0134250-01	NA	NA	NA	NA	Hypothetical gene.	NA	0.93923	0.691612	1.01289	0.359257	0.317821	0.102211	3.39249	1.76234	2.08765e-05	0.00131297	up	yes
Os02g0703600	10029;10031	Os02t0703600-01;Os02t0703600-02	GO:0005506(iron ion binding);GO:0009055(electron carrier activity);GO:0016705(oxidoreductase activity%2C acting on paired donors%2C with incorporation or reduction of molecular oxygen);GO:0020037(heme binding);GO:0055114(oxidation-reduction process);GO:0055114(oxidation-reduction process)	00906(Carotenoid biosynthesis);00906(Carotenoid biosynthesis)	K09843	EC:1.14.13.93	Similar to Abscisic acid 8'-hydroxylase 1.;ABA 8'-hydroxylase%2C Response to submergence	NA	7.50135	14.9801	14.5279	27.6771	29.6912	33.8793	0.405593	-1.3019	2.13544e-05	0.00133605	down	yes
Os01g0216000	1070	Os01t0216000-01	GO:0006629(lipid metabolic process);GO:0016788(hydrolase activity%2C acting on ester bonds)	00901(Indole alkaloid biosynthesis)	K21026	EC:3.1.1.80	Lipase%2C GDSL domain containing protein.	NA	5.84985	6.94877	3.51573	11.9367	7.58761	14.6764	0.477017	-1.06789	2.23027e-05	0.00138697	down	yes
Os02g0618700	9367	Os02t0618700-01	GO:0016021(integral to membrane)	NA	NA	NA	Transmembrane receptor%2C eukaryota domain containing protein.	NA	0.18387	0.104457	0.199474	0	0	0	1626	10.6671	2.49396e-05	0.00153662	up	yes
Os01g0796000	4556	Os01t0796000-01	NA	NA	NA	NA	Conserved hypothetical protein.	NA	0.739318	1.31844	1.10792	2.36217	3.77921	3.50102	0.328308	-1.60688	2.76192e-05	0.00167387	down	yes
Os11g0282700	40749	Os11t0282700-01	NA	NA	NA	NA	Homeodomain-like containing protein.	NA	0.264388	0.861658	0.26045	0.030326	0	0.064147	14.6761	3.8754	3.34602e-05	0.00200238	up	yes
Os12g0247700	43271	Os12t0247700-01	GO:0030246(carbohydrate binding)	NA	NA	NA	Mannose-binding jacalin-related lectin%2C Response to DNA damage from ionizing radiation%2C Resistant against fungal pathogens	NA	4.17136	3.64779	12.3179	1.0589	1.43245	0.652662	6.40488	2.67917	3.50396e-05	0.00208567	up	yes
Os01g0192900	884	Os01t0192900-01	GO:0003824(catalytic activity);GO:0009058(biosynthetic process);GO:0030170(pyridoxal phosphate binding)	00270(Cysteine and methionine metabolism)	K01762	EC:4.4.1.14	1-aminocyclopropane-1-carboxylic acid synthase%2C Submergence response	NA	0.81646	1.75712	0.964142	2.96045	2.09728	3.98088	0.391401	-1.35328	3.5331e-05	0.00209926	down	yes
Os02g0479300	8360	Os02t0479300-01	NA	00240(Pyrimidine metabolism)	K16904	EC:3.6.1.12	Similar to RS21-C6 protein.	NA	0.862211	0.489081	0.533501	1.54243	1.13419	1.7815	0.422777	-1.24203	4.01865e-05	0.00235834	down	yes
Os01g0879600	5351	Os01t0879600-00	NA	NA	NA	NA	Protein of unknown function DUF506%2C plant domain containing protein.	NA	0.082778	0.329034	0.564255	0	0	0	3253.56	11.6678	4.25468e-05	0.00247507	up	yes
Os01g0795600	4551	Os01t0795600-01	NA	NA	NA	NA	Conserved hypothetical protein.	NA	2.90658	1.8135	3.32583	7.28274	5.04446	6.36028	0.430551	-1.21574	4.29645e-05	0.00249501	down	yes
Os02g0772650	10677	Os02t0772650-00	NA	NA	NA	NA	Conserved hypothetical protein.	NA	0.051475	0.306002	0.534583	0	0	0	2973.53	11.538	4.34065e-05	0.00251629	up	yes
Os10g0318700	37744	Os10t0318700-00	NA	NA	NA	NA	Hypothetical genes.	NA	0	0.30978	0.185055	1.4505	4.19364	2.05618	0.0642617	-3.9599	4.51734e-05	0.00260564	down	yes
Os09g0339601	35269	Os09t0339601-01	NA	NA	NA	NA	Hypothetical gene.	NA	0.060912	0.152812	0.041652	0	0	0	851.253	9.73344	4.73529e-05	0.0027261	up	yes
Os08g0527766	34186	Os08t0527766-00	NA	NA	NA	NA	Non-protein coding transcript.	NA	0.394855	0.41517	0.502375	1.18988	3.56328	2.0975	0.191573	-2.38404	5.01504e-05	0.00286244	down	yes
Os04g0125800	17071	Os04t0125800-00	NA	NA	NA	NA	Similar to Growth-regulating factor 1.	NA	0.757901	0.64283	0.021471	0	0	0	4740.67	12.2109	5.06609e-05	0.00288171	up	yes
Os04g0122200	17065	Os04t0122200-00	GO:0004672(protein kinase activity);GO:0004674(protein serine/threonine kinase activity);GO:0004713(protein tyrosine kinase activity);GO:0005515(protein binding);GO:0005524(ATP binding);GO:0006468(protein phosphorylation);GO:0016772(transferase activity%2C transferring phosphorus-containing groups)	NA	NA	NA	Similar to OSIGBa0137A06.2 protein.	NA	0.096511	0.081568	0.38436	0	0.016869	0	33.3416	5.05925	5.30513e-05	0.00300231	up	yes
Os07g0680600	31404;31403	Os07t0680600-01;Os07t0680600-02	NA	NA	NA	NA	Protein of unknown function DUF3133 domain containing protein.;Hypothetical conserved gene.	NA	13.6323	26.032	26.7232	44.7748	48.6728	47.1247	0.472266	-1.08233	5.62503e-05	0.00317257	down	yes
Os04g0571600	19633	Os04t0571600-01	GO:0006855(drug transmembrane transport);GO:0015238(drug transmembrane transporter activity);GO:0015297(antiporter activity);GO:0016020(membrane);GO:0055085(transmembrane transport)	NA	NA	NA	Multi antimicrobial extrusion protein MatE family protein.	NA	1.89293	4.21685	3.99795	7.5321	9.77834	12.4384	0.339769	-1.55737	5.68342e-05	0.00319469	down	yes
Os12g0113600	42424	Os12t0113600-01	NA	NA	NA	NA	Hypothetical protein.	NA	2.30241	3.63247	2.02106	0.261393	1.06995	0.111518	5.51399	2.4631	5.95058e-05	0.00332109	up	yes
Os04g0572400	19639	Os04t0572400-00	GO:0003677(DNA binding);GO:0003700(sequence-specific DNA binding transcription factor activity);GO:0006355(regulation of transcription%2C DNA-dependent)	NA	NA	NA	Similar to CRT/DRE binding factor 1.	NA	1.47198	1.95716	1.09937	4.04934	2.85427	4.86798	0.384697	-1.3782	5.9581e-05	0.00332109	down	yes
Os04g0494100	18962	Os04t0494100-02	NA	00520(Amino sugar and nucleotide sugar metabolism)	K01183	EC:3.2.1.14	Similar to Chitinase.	NA	12.8208	12.5311	9.76904	3.70842	8.48315	5.14057	2.02635	1.01888	6.13392e-05	0.0034077	up	yes
Os04g0201500	17368	Os04t0201500-00	NA	NA	NA	NA	Similar to amino acid permease.	NA	2.65978	2.32908	2.07641	6.19608	4.0751	4.38667	0.482013	-1.05286	6.1763e-05	0.00341984	down	yes
Os09g0319800	35166	Os09t0319800-01	NA	00904(Diterpenoid biosynthesis)	K04120	EC:5.5.1.13	Terpene synthase-like domain containing protein.	NA	0	0	0	0.247544	0.147555	0.238963	0.00047314	-11.0454	6.2604e-05	0.00346066	down	yes
Os11g0655900	41996	Os11t0655900-01	GO:0009055(electron carrier activity);GO:0015035(protein disulfide oxidoreductase activity);GO:0045454(cell redox homeostasis)	NA	NA	NA	Thioredoxin fold domain containing protein.	NA	1.74975	2.58341	2.83068	5.00537	4.49589	6.50835	0.447471	-1.16013	6.44042e-05	0.00354255	down	yes
Os04g0205101	17389	Os04t0205101-00	NA	04626(Plant-pathogen interaction)	K13457	NA	Hypothetical protein.	NA	1.6505	2.02477	2.58631	0.488266	0.091154	0.364862	6.63105	2.72924	6.53172e-05	0.00358	up	yes
Os02g0765600	10605	Os02t0765600-01	GO:0003824(catalytic activity);GO:0004556(alpha-amylase activity);GO:0005509(calcium ion binding);GO:0005975(carbohydrate metabolic process);GO:0043169(cation binding)	00500(Starch and sucrose metabolism)	K01176	EC:3.2.1.1	Alpha-amylase glycoprotein%2C Degradation of starch granule	NA	0.026447	0	0	0.42633	0.317539	0.114375	0.0308152	-5.02021	6.54509e-05	0.00358	down	yes
Os10g0340100	37820;37821	Os10t0340100-01;Os10t0340100-02	NA	NA	NA	NA	Conserved hypothetical protein.	NA	1.10095	1.66435	1.40138	0.220961	0.211662	0.579227	4.11788	2.0419	6.70564e-05	0.00364632	up	yes
Os11g0513900	41227	Os11t0513900-01	NA	03013(RNA transport)	K14289	NA	Conserved hypothetical protein.	NA	1.95266	1.94154	1.83294	1.29242	0.80751	0.618648	2.10667	1.07496	6.9763e-05	0.00377502	up	yes
Os04g0202700	17374	Os04t0202700-01	NA	NA	NA	NA	Similar to Avr9/Cf-9 rapidly elicited protein 256 (Fragment).	NA	0.073301	0.18712	0.066658	0	0	0	1090.26	10.0905	7.09212e-05	0.00381909	up	yes
Os04g0120100	17054	Os04t0120100-00	NA	03008(Ribosome biogenesis in eukaryotes)	K14568	EC:2.1.1.260	Similar to H0716A07.11 protein.	NA	0.523301	0.788996	1.10326	2.58826	2.14182	2.47614	0.335204	-1.57689	7.20945e-05	0.00386354	down	yes
Os04g0204400	17386	Os04t0204400-01	NA	NA	NA	NA	Hypothetical protein.	NA	0.965816	1.0619	0.928487	1.98876	2.32216	2.25819	0.450015	-1.15195	7.24732e-05	0.00387139	down	yes
Os03g0723700	15528	Os03t0723700-01	NA	NA	NA	NA	Conserved hypothetical protein.	NA	1.41122	2.96575	2.99314	5.71931	5.94781	4.32841	0.460761	-1.11791	7.39612e-05	0.00393826	down	yes
Os01g0923800	5760	Os01t0923800-01	GO:0006457(protein folding);GO:0031072(heat shock protein binding);GO:0051082(unfolded protein binding)	NA	NA	NA	Similar to Chaperone protein dnaJ.	NA	0.019343	0	0.048593	0.280654	0.2311	0.164639	0.100439	-3.31561	9.11185e-05	0.0046799	down	yes
Os01g0216500	1075	Os01t0216500-00	GO:0006629(lipid metabolic process);GO:0016788(hydrolase activity%2C acting on ester bonds)	00901(Indole alkaloid biosynthesis)	K21026	EC:3.1.1.80	Lipase%2C GDSL domain containing protein.	NA	1.51081	2.05077	1.92948	0.62331	0.846404	0.782087	2.43852	1.286	9.14002e-05	0.00468714	up	yes
Os04g0462400	18662	Os04t0462400-01	NA	NA	NA	NA	Similar to lysine/histidine transporter.	NA	3.18655	2.78365	1.13713	5.625	4.2418	6.38575	0.437305	-1.19329	9.6348e-05	0.004844	down	yes
Os05g0312500	22239	Os05t0312500-01	GO:0005783(endoplasmic reticulum)	NA	NA	NA	Reticulon family protein.	NA	0.134914	0.214959	0.18082	0	0	0	1768.98	10.7887	0.000118559	0.00580837	up	yes
Os11g0695800	42198	Os11t0695800-01	GO:0005515(protein binding)	04075(Plant hormone signal transduction)	K13415	EC:2.7.10.1;EC:2.7.11.1	Similar to Receptor kinase MRKc.	NA	0.428965	0.224942	0.471304	0.078728	0.058707	0.144826	3.98642	1.99509	0.000132687	0.00640992	up	yes
Os11g0155975	40016	Os11t0155975-00	NA	NA	NA	NA	Non-protein coding transcript.	NA	0.449227	0.482188	0.143962	0	0	0	3584.59	11.8076	0.000137824	0.00661974	up	yes
Os11g0578066	41574	Os11t0578066-01	NA	NA	NA	NA	Hypothetical gene.	NA	0.928446	0.553913	0.614644	1.50115	1.03385	1.81454	0.48212	-1.05254	0.000147706	0.00696392	down	yes
Os04g0357300	17898	Os04t0357300-01	NA	NA	NA	NA	Similar to Helicase-like protein [Oryza sativa (japonica cultivar-group)].	NA	0.366712	0.382709	0.488212	0.73993	1.00511	1.10971	0.433533	-1.20578	0.000152688	0.00716836	down	yes
Os12g0592900	44424	Os12t0592900-02	NA	NA	NA	NA	Conserved hypothetical protein.	NA	1.81788	3.79542	3.19892	6.19511	6.98372	5.91256	0.461581	-1.11535	0.000154113	0.00722509	down	yes
Os10g0469100	38550;38548;38549	Os10t0469100-03;Os10t0469100-01;Os10t0469100-02	NA	NA	NA	NA	Hypothetical protein.;Hypothetical gene.	NA	0.777973	1.02033	1.20052	0.0911323	0.395285	0.46398	3.15534	1.6578	0.000155044	0.00724838	up	yes
Os11g0160600	40055	Os11t0160600-01	NA	NA	NA	NA	Similar to GRAS family transcription factor containing protein.	NA	1.28933	0.551452	0.821137	2.41708	3.06122	2.97446	0.314917	-1.66696	0.000162482	0.00754319	down	yes
Os11g0134900	39829	Os11t0134900-01	GO:0016021(integral to membrane);GO:0055085(transmembrane transport)	03040(Spliceosome)	K12818	EC:3.6.4.13	Similar to Major facilitator superfamily antiporter.	NA	1.46335	2.89894	2.69243	4.31998	3.44641	6.99611	0.477881	-1.06528	0.000162725	0.00754395	down	yes
Os11g0676500	42099	Os11t0676500-00	NA	NA	NA	NA	Hypothetical conserved gene.	NA	3.62155	0.058158	2.20855	0	0	0	19627.5	14.2606	0.000165236	0.00760748	up	yes
Os02g0597200	9154	Os02t0597200-01	NA	NA	NA	NA	Conserved hypothetical protein.	NA	1.43286	1.2955	2.16268	3.82023	3.20343	3.62233	0.459426	-1.1221	0.000168496	0.00773763	down	yes
Os02g0772100	10671	Os02t0772100-01	NA	NA	NA	NA	Conserved hypothetical protein.	NA	0	0.03229	0	0.282472	0.203004	0.302399	0.0409837	-4.60881	0.000168527	0.00773763	down	yes
Os02g0571300	8935	Os02t0571300-01	GO:0000287(magnesium ion binding);GO:0008152(metabolic process);GO:0016829(lyase activity)	00904(Diterpenoid biosynthesis)	K14038	EC:4.2.3.30	Terpenoid synthase domain containing protein.	NA	0.762915	0.505485	0.586366	0.27264	0.062032	0.159402	3.75402	1.90844	0.000173384	0.00793505	up	yes
Os11g0220100	40448	Os11t0220100-01	NA	NA	NA	NA	Conserved hypothetical protein.	NA	0	0	0	0.100035	0.067221	0.031526	0.00150919	-9.37201	0.000181668	0.00818314	down	yes
Os04g0114801	17010	Os04t0114801-00	NA	NA	NA	NA	Similar to OSIGBa0112G01.4 protein.	NA	0.584195	0.24675	0.493098	0	0	0	4413.48	12.1077	0.000183712	0.00823074	up	yes
Os05g0493600	23498	Os05t0493600-00	GO:0008152(metabolic process);GO:0016758(transferase activity%2C transferring hexosyl groups)	NA	NA	NA	Similar to indole-3-acetate beta-glucosyltransferase.	NA	0.065026	0.264929	0.201323	0	0	0	1770.93	10.7903	0.00018808	0.00837018	up	yes
Os02g0815950	11107	Os02t0815950-00	NA	NA	NA	NA	Hypothetical protein.	NA	0.090552	0.134873	0.026137	0	0	0	838.54	9.71174	0.000202272	0.00894427	up	yes
Os04g0182900	17297	Os04t0182900-00	GO:0016884(carbon-nitrogen ligase activity%2C with glutamine as amido-N-donor)	00330(Arginine and proline metabolism);00360(Phenylalanine metabolism);00380(Tryptophan metabolism)	K01426	EC:3.5.1.4	Similar to OSIGBa0140C02.3 protein.	NA	0.769789	0.704884	0.737344	0.158928	0.142247	0.179021	4.60649	2.20367	0.000214236	0.00939624	up	yes
Os08g0106600	31633	Os08t0106600-00	NA	NA	NA	NA	Hypothetical conserved gene.	NA	0	0.051775	0	0.421257	0.280367	0.339632	0.0497236	-4.32993	0.000225946	0.00988381	down	yes
Os08g0246950	32608	Os08t0246950-00	NA	04141(Protein processing in endoplasmic reticulum);04626(Plant-pathogen interaction)	K09487	NA	Hypothetical protein.	NA	0.454527	0.461012	0.186534	1.01616	0.961623	1.82664	0.289682	-1.78746	0.000236952	0.0102046	down	yes
Os06g0568600	26874	Os06t0568600-01	GO:0005506(iron ion binding);GO:0016705(oxidoreductase activity%2C acting on paired donors%2C with incorporation or reduction of molecular oxygen);GO:0020037(heme binding);GO:0055114(oxidation-reduction process)	00904(Diterpenoid biosynthesis)	K04122	EC:1.14.14.86	Ent-kaurene oxidase like protein%2C Cytochrome P450 701A subfamily member%2C Phytoalexin biosynthesis	NA	0.545365	0.393047	0.411916	0.122548	0.094019	0.111834	4.11183	2.03978	0.000237394	0.0102104	up	yes
Os08g0167400	32131	Os08t0167400-00	NA	00052(Galactose metabolism);00500(Starch and sucrose metabolism)	K01193	EC:3.2.1.26	Hypothetical conserved gene.	NA	0	0	0.02632	0.209039	0.090219	0.40989	0.037115	-4.75186	0.000238779	0.0102567	down	yes
Os03g0809200	16369	Os03t0809200-01	GO:0003700(sequence-specific DNA binding transcription factor activity);GO:0006355(regulation of transcription%2C DNA-dependent);GO:0043565(sequence-specific DNA binding);GO:0046983(protein dimerization activity)	NA	NA	NA	Similar to Transcription factor EmBP-1 (Fragment).	NA	0	0	0	0.108538	0.185604	0.194541	0.000613895	-10.6697	0.00023975	0.010272	down	yes
Os03g0395801	14127	Os03t0395801-01	NA	NA	NA	NA	Conserved hypothetical protein.	NA	4.14758	2.34295	2.76259	1.74036	1.38339	1.06788	2.20752	1.14243	0.000248576	0.0105956	up	yes
Os08g0526633	34177	Os08t0526633-01	NA	NA	NA	NA	Non-protein coding transcript.	NA	0.216108	0.212699	0.349289	1.04829	1.57692	0.788308	0.227945	-2.13324	0.000268364	0.0113376	down	yes
Os06g0557700	26811	Os06t0557700-01	GO:0004672(protein kinase activity);GO:0004674(protein serine/threonine kinase activity);GO:0004713(protein tyrosine kinase activity);GO:0005515(protein binding);GO:0005524(ATP binding);GO:0006468(protein phosphorylation);GO:0016772(transferase activity%2C transferring phosphorus-containing groups)	NA	NA	NA	Protein kinase%2C catalytic domain domain containing protein.	NA	0.789149	0.7563	1.01072	0.345413	0.269711	0.481376	2.33121	1.22108	0.000279806	0.0116874	up	yes
Os02g0676800	9829	Os02t0676800-01	GO:0003677(DNA binding);GO:0003700(sequence-specific DNA binding transcription factor activity);GO:0006355(regulation of transcription%2C DNA-dependent)	NA	NA	NA	Similar to Dehydration responsive element binding protein 1E (DREB1E protein).	NA	0.207499	0.581544	0.311342	1.2862	1.87273	0.624733	0.290826	-1.78177	0.000280675	0.0116947	down	yes
Os04g0301500	17684	Os04t0301500-01	GO:0046983(protein dimerization activity)	NA	NA	NA	Basic helix-loop-helix transcription activator%2C Control of disease resistance%2C Regulation of salicylic acid (SA) and jasmonic acid (JA) signaling	NA	0.328204	1.55421	1.10555	1.71623	3.58174	4.1488	0.316295	-1.66066	0.000283421	0.0117779	down	yes
Os10g0452300	38433	Os10t0452300-01	NA	NA	NA	NA	Eggshell protein family protein.	NA	0.498917	0.190589	0.105804	0	0	0	2651.03	11.3723	0.000283732	0.0117779	up	yes
Os02g0160800	6912	Os02t0160800-01	NA	NA	NA	NA	Hypothetical protein.	NA	1.03721	0.62239	1.01634	2.04631	1.60989	1.92348	0.479589	-1.06013	0.000295011	0.0121552	down	yes
Os07g0162450	28645	Os07t0162450-01	NA	NA	NA	NA	Protein of unknown function DUF3778 domain containing protein.	NA	1.91074	0.858244	1.12362	0.32321	0.241602	0.578572	3.40446	1.76742	0.000295856	0.012175	up	yes
Os01g0603200	2873;2872	Os01t0603200-01;Os01t0603200-02	NA	04626(Plant-pathogen interaction);04626(Plant-pathogen interaction)	K13457	NA	Conserved hypothetical protein.;Hypothetical protein.	NA	0.20236	0.22471	0.17019	0.932834	0.316941	0.645654	0.315106	-1.66609	0.000297534	0.0122139	down	yes
Os07g0543300	30217	Os07t0543300-00	GO:0000272(polysaccharide catabolic process);GO:0003824(catalytic activity);GO:0005975(carbohydrate metabolic process);GO:0016161(beta-amylase activity);GO:0043169(cation binding)	00500(Starch and sucrose metabolism)	K01177	EC:3.2.1.2	Similar to Beta-amylase.	NA	2.23187	2.00909	2.48072	0.960213	0.695198	1.04106	2.49277	1.31775	0.000306032	0.0125102	up	yes
Os02g0587300	9060	Os02t0587300-00	NA	NA	NA	NA	Conserved hypothetical protein.	NA	0	0	0	0.372679	0.30607	0.87901	0.000192584	-12.3422	0.000313612	0.0127483	down	yes
Os10g0509401	38903	Os10t0509401-00	NA	NA	NA	NA	Conserved hypothetical protein.	NA	8.42822	10.6584	7.70729	6.04214	3.25781	3.60758	2.07583	1.05369	0.00036947	0.0145746	up	yes
Os04g0371100	17941	Os04t0371100-00	NA	NA	NA	NA	Similar to OSIGBa0134J07.7 protein.	NA	0	0	0	0.044459	0.102314	0.093136	0.00125047	-9.64331	0.000376517	0.0147652	down	yes
Os01g0329000	1884	Os01t0329000-01	GO:0008152(metabolic process);GO:0016746(transferase activity%2C transferring acyl groups)	00561(Glycerolipid metabolism);00564(Glycerophospholipid metabolism)	K13508	EC:2.3.1.15;EC:2.3.1.198	Phospholipid/glycerol acyltransferase domain containing protein.	NA	3.12254	2.52092	1.49828	6.32424	3.10744	5.13114	0.490408	-1.02794	0.000378805	0.0148027	down	yes
Os01g0691000	3609	Os01t0691000-01	GO:0003824(catalytic activity);GO:0004553(hydrolase activity%2C hydrolyzing O-glycosyl compounds);GO:0005975(carbohydrate metabolic process);GO:0043169(cation binding)	00520(Amino sugar and nucleotide sugar metabolism)	K01183	EC:3.2.1.14	Similar to Acidic endochitinase SE2 precursor (EC 3.2.1.14).	NA	0	0	0	0.129938	0.099847	0.123623	0.000848877	-10.2022	0.000382157	0.0149162	down	yes
Os01g0852800	5072	Os01t0852800-01	NA	NA	NA	NA	Conserved hypothetical protein.	NA	0.550586	1.08149	0.783016	0.11757	0	0.054835	14.0082	3.8082	0.000423913	0.0163545	up	yes
Os01g0298301	1712	Os01t0298301-01	NA	NA	NA	NA	Hypothetical conserved gene.	NA	2.40544	1.91103	1.54258	0.779592	0.527319	0.975903	2.56659	1.35985	0.000427902	0.0164221	up	yes
Os01g0784450	4474	Os01t0784450-00	NA	NA	NA	NA	Hypothetical protein.	NA	2.20116	1.65937	2.49007	1.02464	0.730442	1.17613	2.16655	1.1154	0.000428128	0.0164221	up	yes
Os04g0420033	18282	Os04t0420033-00	GO:0004672(protein kinase activity);GO:0004674(protein serine/threonine kinase activity);GO:0004713(protein tyrosine kinase activity);GO:0005524(ATP binding);GO:0005529(sugar binding);GO:0006468(protein phosphorylation);GO:0016772(transferase activity%2C transferring phosphorus-containing groups);GO:0048544(recognition of pollen)	NA	NA	NA	S-Domain receptor like kinase-26%2C Response to drought in a tolerant genotype	NA	0.648464	0.612689	0.98301	0.24096	0.296633	0.36972	2.47342	1.30651	0.000430984	0.0164748	up	yes
Os02g0774400	10693	Os02t0774400-00	NA	03018(RNA degradation)	K04043	NA	Hypothetical protein.	NA	0.051381	0.088041	0.132135	0	0	0	905.19	9.82208	0.000465979	0.0175906	up	yes
Os07g0486700	29804	Os07t0486700-00	GO:0008152(metabolic process);GO:0016758(transferase activity%2C transferring hexosyl groups)	NA	NA	NA	Similar to cytokinin-O-glucosyltransferase 2.	NA	0.301003	0.354747	0.260315	0.054647	0	0	16.7633	4.06724	0.00047171	0.0177868	up	yes
Os02g0123801	6560	Os02t0123801-00	NA	00500(Starch and sucrose metabolism)	K01179	EC:3.2.1.4	Hypothetical protein.	NA	0.045919	0.214139	0.142291	0	0	0	1341.16	10.3893	0.000473522	0.0178349	up	yes
Os11g0114300	39678	Os11t0114300-01	NA	NA	NA	NA	Conserved hypothetical protein.	NA	0.741072	0.309303	0.749527	0.059143	0.017474	0.013551	19.9616	4.31916	0.000490581	0.0183119	up	yes
Os01g0864500	5175	Os01t0864500-01	GO:0005515(protein binding)	NA	NA	NA	Harpin-induced 1 domain containing protein.	NA	8.47006	17.7721	19.4837	37.0956	33.6244	35.1839	0.431767	-1.21167	0.000502335	0.0186879	down	yes
Os04g0248050	17518	Os04t0248050-00	NA	NA	NA	NA	Conserved hypothetical protein.	NA	0.122367	0.081778	0.095272	0	0	0	998.057	9.96298	0.000529612	0.0195067	up	yes
Os01g0974701	6265	Os01t0974701-01	GO:0000166(nucleotide binding);GO:0003676(nucleic acid binding)	NA	NA	NA	Similar to RNA-binding glycine rich protein (RGP-2).	NA	3.89237	2.322	1.72122	4.78811	7.28187	5.40444	0.454126	-1.13884	0.000544557	0.0198987	down	yes
Os09g0326100	35208	Os09t0326100-01	GO:0004672(protein kinase activity);GO:0004674(protein serine/threonine kinase activity);GO:0005515(protein binding);GO:0005524(ATP binding);GO:0006468(protein phosphorylation);GO:0016772(transferase activity%2C transferring phosphorus-containing groups)	NA	NA	NA	Protein kinase%2C core domain containing protein.	NA	0.608067	0.428584	0.460073	0.200281	0.179302	0.043665	3.53628	1.82223	0.000564917	0.0204901	up	yes
Os09g0538000	36740;36741	Os09t0538000-04;Os09t0538000-05	GO:0003723(RNA binding);GO:0033897(ribonuclease T2 activity);GO:0033897(ribonuclease T2 activity)	NA	NA	NA	RNase S-like protein.;Non-protein coding transcript.	NA	4.22854	5.29997	2.34353	1.45346	2.42575	1.39601	2.25053	1.17027	0.000573125	0.0206977	up	yes
Os01g0928600	5814	Os01t0928600-01	GO:0003824(catalytic activity);GO:0008152(metabolic process);GO:0009058(biosynthetic process);GO:0016740(transferase activity);GO:0016769(transferase activity%2C transferring nitrogenous groups);GO:0030170(pyridoxal phosphate binding)	00600(Sphingolipid metabolism)	K00654	EC:2.3.1.50	Serine palmitoyltransferase.	NA	0.187889	0.113038	0.021343	0	0	0	1074.23	10.0691	0.000588217	0.0211511	up	yes
Os08g0170400	32148	Os08t0170400-01	NA	NA	NA	NA	Conserved hypothetical protein.	NA	0	0	0	0.572805	0.069766	0.165221	0.000371383	-11.3948	0.000623536	0.0220875	down	yes
Os08g0552333	34446	Os08t0552333-00	NA	NA	NA	NA	Protein of unknown function DUF241%2C plant domain containing protein.	NA	0.70158	0.161084	0.514223	0	0.071586	0.082683	8.92523	3.15789	0.000637687	0.0225408	up	yes
Os08g0123101	31794	Os08t0123101-01	NA	NA	NA	NA	Conserved hypothetical protein.	NA	0.509015	0.265294	0.672941	0	0	0	4824.17	12.2361	0.000663177	0.0233429	up	yes
Os08g0122900	31793	Os08t0122900-01	NA	NA	NA	NA	Conserved hypothetical protein.	NA	0.452188	0.265294	0.703156	0	0	0	4735.46	12.2093	0.000684488	0.0238911	up	yes
Os01g0890300	5459	Os01t0890300-01	NA	NA	NA	NA	Conserved hypothetical protein.	NA	0	0	0	0.147334	0.171139	0.078086	0.000756508	-10.3684	0.000711176	0.0247191	down	yes
Os11g0606500	41752	Os11t0606500-01	GO:0006952(defense response);GO:0043531(ADP binding)	04626(Plant-pathogen interaction)	K13457	NA	Similar to NB-ARC domain containing protein%2C expressed.	NA	2.21922	0.04773	2.90229	0	0.02748	0	188.109	7.55543	0.000783009	0.0267275	up	yes
Os04g0310400	17731	Os04t0310400-00	NA	NA	NA	NA	Similar to H0211A12.15 protein.	NA	0.366096	0.286596	0.296834	0.578795	0.690742	1.2402	0.378336	-1.40226	0.000832666	0.0280073	down	yes
Os08g0543100	34347	Os08t0543100-00	GO:0005515(protein binding);GO:0006952(defense response);GO:0043531(ADP binding)	NA	NA	NA	Similar to NBS-LRR type resistance protein (Fragment).	NA	0	0	0	0.047421	0.034856	0.053663	0.00220686	-8.82379	0.000840228	0.0282048	down	yes
Os12g0170800	42883	Os12t0170800-01	NA	NA	NA	NA	Similar to Citrate binding protein precursor.	NA	3.15353	2.43583	4.54542	1.78707	1.37518	1.82063	2.03392	1.02426	0.000854868	0.0284953	up	yes
Os02g0646200	9580	Os02t0646200-01	GO:0005622(intracellular);GO:0008270(zinc ion binding)	NA	NA	NA	Zinc finger%2C B-box domain containing protein.	NA	0.971323	0.844529	0.905776	2.16759	1.80061	1.50739	0.497048	-1.00854	0.000861335	0.0286822	down	yes
Os01g0955100	6078	Os01t0955100-01	GO:0005509(calcium ion binding)	04626(Plant-pathogen interaction)	K13448	NA	Calmodulin-like protein%2C Drought and salt tolerance	NA	9.7387	19.848	24.3371	45.3977	36.1634	49.0869	0.412741	-1.27669	0.000873478	0.0289716	down	yes
Os04g0165900	17209	Os04t0165900-00	NA	NA	NA	NA	Conserved hypothetical protein.	NA	0.343064	0.216892	0.301848	0	0.052177	0.056174	7.95382	2.99165	0.000894712	0.0295574	up	yes
Os07g0527000	30096	Os07t0527000-00	GO:0016020(membrane)	NA	NA	NA	Similar to nodulin-like protein.	NA	0.855374	2.35545	1.48806	3.30494	3.46029	3.25684	0.468854	-1.09279	0.000982898	0.0319638	down	yes
Os05g0111800	21031	Os05t0111800-00	GO:0003824(catalytic activity)	NA	NA	NA	Similar to Protein phosphatase type 2C.	NA	0.343124	0.284326	0.252056	0.077791	0.057561	0.040671	4.99654	2.32093	0.000987768	0.0320909	up	yes
Os06g0295000	26045	Os06t0295000-01	NA	NA	NA	NA	Hypothetical conserved gene.	NA	0.191574	0.200165	0.2826	0.041131	0	0.051735	7.26142	2.86025	0.00101474	0.0328074	up	yes
Os05g0206200	21789	Os05t0206200-01	NA	NA	NA	NA	Similar to Myb-like DNA-binding domain containing protein.	NA	0.557789	0.694401	0.612566	1.08427	1.18291	1.57806	0.484952	-1.04409	0.00102504	0.0329485	down	yes
Os04g0612000	20014	Os04t0612000-01	GO:0000287(magnesium ion binding);GO:0008152(metabolic process);GO:0010333(terpene synthase activity);GO:0016829(lyase activity)	00904(Diterpenoid biosynthesis)	K04121	EC:4.2.3.19	Ent-beyerene synthase%2C Phytoalexin biosynthesis%2C Defense response	NA	0	0	0	0.019763	0.1074	0.047991	0.00171278	-9.18945	0.00104214	0.0334015	down	yes
Os12g0143800	42685	Os12t0143800-01	GO:0000166(nucleotide binding);GO:0003677(DNA binding);GO:0005524(ATP binding);GO:0005634(nucleus);GO:0006259(DNA metabolic process);GO:0006281(DNA repair);GO:0007131(reciprocal meiotic recombination);GO:0008094(DNA-dependent ATPase activity)	NA	NA	NA	Meiosis-specific DNA recombinase%2C Synaptonemal complex (SC) assembly	NA	0.061833	0.210187	0	0.758614	0.463116	0.659802	0.144574	-2.79012	0.0010453	0.0334706	down	yes
Os04g0179200	17277	Os04t0179200-01	GO:0000166(nucleotide binding);GO:0008152(metabolic process);GO:0016491(oxidoreductase activity)	00904(Diterpenoid biosynthesis)	K13070	EC:1.1.1.295	Similar to Stem secoisolariciresinol dehydrogenase (Fragment).	NA	0.970031	0.902127	1.80021	0.177351	0.131082	0.65398	3.81579	1.93198	0.00106803	0.033906	up	yes
Os07g0235200	29146	Os07t0235200-01	NA	NA	NA	NA	Protein of unknown function DUF296 domain containing protein.	NA	0.179147	0.150185	0.110523	0.307806	0.480098	0.37998	0.376626	-1.4088	0.00109062	0.0343608	down	yes
Os02g0540700	8717	Os02t0540700-00	GO:0000151(ubiquitin ligase complex);GO:0004842(ubiquitin-protein ligase activity);GO:0005488(binding);GO:0016567(protein ubiquitination)	NA	NA	NA	Similar to Arm repeat-containing protein.	NA	3.88653	8.21066	9.71806	16.0773	15.6849	19.2317	0.427801	-1.22499	0.00109407	0.0344151	down	yes
Os04g0326100	17786	Os04t0326100-00	GO:0008152(metabolic process);GO:0016758(transferase activity%2C transferring hexosyl groups)	NA	NA	NA	Similar to H0107B07.2 protein.	NA	0.440606	0.32575	0.486018	0.128306	0.108056	0.028611	4.72642	2.24075	0.00113623	0.0354294	up	yes
Os09g0129600	34761	Os09t0129600-01	NA	NA	NA	NA	Conserved hypothetical protein.	NA	0.86684	1.39236	1.91475	0.539908	0.138743	0.258313	4.45476	2.15535	0.00116736	0.0362642	up	yes
Os07g0492500	29841	Os07t0492500-01	NA	NA	NA	NA	Conserved hypothetical protein.	NA	0.077943	0.014003	0.077399	0	0	0	564.483	9.14079	0.00124189	0.0381177	up	yes
Os09g0325366	35205	Os09t0325366-01	NA	NA	NA	NA	Hypothetical conserved gene.	NA	0.127016	0	0	0.392817	0.282697	0.910223	0.080099	-3.64207	0.00127352	0.0388739	down	yes
Os11g0151400	39975	Os11t0151400-01	GO:0005506(iron ion binding);GO:0009055(electron carrier activity);GO:0016705(oxidoreductase activity%2C acting on paired donors%2C with incorporation or reduction of molecular oxygen);GO:0020037(heme binding);GO:0055114(oxidation-reduction process)	NA	NA	NA	Cytochrome P450 family protein.	NA	0.295901	0.918166	0.662536	0.793672	2.57402	1.80511	0.362782	-1.46282	0.00128013	0.0389924	down	yes
Os03g0850200	16773	Os03t0850200-00	GO:0005506(iron ion binding);GO:0009055(electron carrier activity);GO:0016705(oxidoreductase activity%2C acting on paired donors%2C with incorporation or reduction of molecular oxygen);GO:0020037(heme binding);GO:0055114(oxidation-reduction process)	00460(Cyanoamino acid metabolism)	K13029	EC:1.14.14.37	Similar to Cytochrome P450.	NA	2.91755	3.30057	3.21348	2.05721	0.970321	0.894666	2.40467	1.26584	0.0012902	0.0392034	up	yes
Os07g0151100	28564	Os07t0151100-02	GO:0009055(electron carrier activity);GO:0015035(protein disulfide oxidoreductase activity);GO:0045454(cell redox homeostasis)	NA	NA	NA	Plant-specific CC-type glutaredoxin%2C Control of meiosis entry in microsporocytes	NA	0	0	0.0318372	0.192382	0.502056	0.224802	0.0346342	-4.85166	0.00132124	0.0398559	down	yes
Os03g0221600	12633	Os03t0221600-01	NA	NA	NA	NA	Hypothetical protein.	NA	0.16935	0.56963	0.175094	1.81015	0.641307	0.574356	0.302092	-1.72694	0.00133464	0.0401512	down	yes
Os03g0309400	13472	Os03t0309400-01	GO:0030599(pectinesterase activity);GO:0042545(cell wall modification)	00040(Pentose and glucuronate interconversions)	K01051	EC:3.1.1.11	Pectin methyl esterase%2C Pollen development	NA	0.159334	0.040572	0.14403	0	0	0	1146.45	10.163	0.00138256	0.0413316	up	yes
Os04g0128700	17092	Os04t0128700-01	NA	NA	NA	NA	Thioredoxin-like fold domain containing protein.	NA	0.492809	0.984478	1.40078	0	0	0.071899	40.0293	5.32298	0.00143543	0.0426768	up	yes
Os09g0535200	36717	Os09t0535200-01	NA	NA	NA	NA	Conserved hypothetical protein.	NA	0.1056	0.061701	0.092773	0.014917	0	0	17.4347	4.12389	0.00151356	0.0444508	up	yes
Os07g0131001	28442	Os07t0131001-00	NA	NA	NA	NA	Hypothetical protein.	NA	0.280013	0.268918	0.278949	0.089838	0.027093	0.05709	4.75736	2.25016	0.00160966	0.04686	up	yes
Os06g0150600	25000	Os06t0150600-01	GO:0016747(transferase activity%2C transferring acyl groups other than amino-acyl groups)	00073(Cutin, suberine and wax biosynthesis)	K15400	EC:2.3.1.188	Transferase family protein.	NA	0.941557	1.23332	1.08615	0.396091	0.452578	0.64728	2.17991	1.12427	0.00162751	0.0472722	up	yes
Os01g0228500	1182	Os01t0228500-01	NA	NA	NA	NA	Harpin-induced 1 domain containing protein.	NA	0.234355	0.041423	0.129858	0	0	0	1352.12	10.401	0.00164267	0.0474482	up	yes
Os02g0517421	8548	Os02t0517421-01	NA	NA	NA	NA	Non-protein coding transcript.	NA	0.599776	0	1.15296	2.72675	3.75484	4.41619	0.160834	-2.63635	0.00168692	0.0482661	down	yes
Os02g0462800	8274	Os02t0462800-01	GO:0003700(sequence-specific DNA binding transcription factor activity);GO:0006355(regulation of transcription%2C DNA-templated);GO:0043565(sequence-specific DNA binding)	04016(MAPK signaling pathway - plant);04626(Plant-pathogen interaction)	K13425	NA	WRKY transcription factor 42%2C Transcriptional repressor%2C Promotion of leaf senescence	NA	0.121422	0.228984	0.457444	0.424676	1.30351	1.46769	0.252779	-1.98405	0.00175593	0.0496555	down	yes
