# Supplementary material for: MicroRNA2871b of Dongxiang Wild Rice (Oryza rufipogon Griff.) Negatively Regulates Cold and Salt Stress Tolerance in Transgenic Rice Plants
Source: Int J Mol Sci. 2023 Sep 25;24(19):14502. doi: 10.3390/ijms241914502 (PMC10572564; doi:10.3390/ijms241914502)
Supplement: Supplementary file 1 [file ijms-24-14502-s001.zip › Table S3.xlsx]

## Sheet: Sheet1
Table S3. GO enrichment of differentially expressed genes
GO_ID	GO_Category	GO_Term	Gene IDs	S	B	Rich.Factor	P.value	Sig.Sign.P	Q.value	Sig.Sign.Q	Up_ID	Up_Num	Down_ID	Down_Num
GO:0016829	Molecular Function	lyase activity	Os07g0218200|Os07g0218200, Os02g0571100|Os02g0571100, Os02g0570400|Os02g0570400, Os02g0121700|Os02g0121700, Os02g0571300|Os02g0571300, Os04g0612000|Os04g0612000	6	44	0.1364	5.33457e-06	****	0.000782482	***	Os07g0218200|Os07g0218200, Os02g0571100|Os02g0571100, Os02g0570400|Os02g0570400, Os02g0121700|Os02g0121700, Os02g0571300|Os02g0571300	5	Os04g0612000|Os04g0612000	1
GO:0010333	Molecular Function	terpene synthase activity	Os07g0218200|Os07g0218200, Os02g0571100|Os02g0571100, Os02g0570400|Os02g0570400, Os04g0612000|Os04g0612000	4	14	0.2857	9.72027e-06	****	0.000782482	***	Os07g0218200|Os07g0218200, Os02g0571100|Os02g0571100, Os02g0570400|Os02g0570400	3	Os04g0612000|Os04g0612000	1
GO:0008152	Biological Process	metabolic process	Os06g0270900|Os06g0270900, Os04g0116600|Os04g0116600, Os09g0330000|Os09g0330000, Os04g0116800|Os04g0116800, Os04g0131850|Os04g0131850, Os04g0197500|Os04g0197500, Os04g0321100|Os04g0321100, Os04g0107200|Os04g0107200, Os01g0793300|Os01g0793300, Os05g0500000|Os05g0500000, Os07g0190000|Os07g0190000, Os02g0571100|Os02g0571100, Os11g0566800|Os11g0566800, Os04g0390800|Os04g0390800, Os02g0121700|Os02g012…	23	1019	0.0226	0.000291073	***	0.0156209	*	Os06g0270900|Os06g0270900, Os04g0116600|Os04g0116600, Os09g0330000|Os09g0330000, Os04g0197500|Os04g0197500, Os04g0321100|Os04g0321100, Os01g0793300|Os01g0793300, Os05g0500000|Os05g0500000, Os07g0190000|Os07g0190000, Os02g0571100|Os02g0571100, Os11g0566800|Os11g0566800, Os04g0390800|Os04g0390800, Os02g0121700|Os02g0121700, Os02g0571300|Os02g0571300, Os05g0493600|Os05g0493600, Os07g0486700|Os07g048…	18	Os04g0116800|Os04g0116800, Os04g0131850|Os04g0131850, Os04g0107200|Os04g0107200, Os01g0329000|Os01g0329000, Os04g0612000|Os04g0612000	5
GO:0004252	Molecular Function	serine-type endopeptidase activity	Os04g0127200|Os04g0127200, Os04g0127300|Os04g0127300, Os04g0121100|Os04g0121100, Os04g0120300|Os04g0120300, Os04g0127100|Os04g0127100, Os02g0269600|Os02g0269600	6	113	0.0531	0.0010687	**	0.0375213	*	Os04g0127200|Os04g0127200, Os04g0127300|Os04g0127300, Os04g0127100|Os04g0127100, Os02g0269600|Os02g0269600	4	Os04g0121100|Os04g0121100, Os04g0120300|Os04g0120300	2
GO:0000287	Molecular Function	magnesium ion binding	Os07g0218200|Os07g0218200, Os02g0571100|Os02g0571100, Os02g0570400|Os02g0570400, Os02g0121700|Os02g0121700, Os02g0571300|Os02g0571300, Os04g0612000|Os04g0612000	6	118	0.0508	0.00133673	**	0.0375213	*	Os07g0218200|Os07g0218200, Os02g0571100|Os02g0571100, Os02g0570400|Os02g0570400, Os02g0121700|Os02g0121700, Os02g0571300|Os02g0571300	5	Os04g0612000|Os04g0612000	1
GO:0004525	Molecular Function	ribonuclease III activity	Os09g0315100|Os09g0315100, Os06g0358800|Os06g0358800, Os09g0315050|Os09g0315050	3	22	0.1364	0.00139831	**	0.0375213	*	Os09g0315100|Os09g0315100, Os09g0315050|Os09g0315050	2	Os06g0358800|Os06g0358800	1
GO:0016758	Molecular Function	hexosyltransferase activity	Os09g0330000|Os09g0330000, Os04g0131850|Os04g0131850, Os04g0197500|Os04g0197500, Os04g0321100|Os04g0321100, Os05g0500000|Os05g0500000, Os05g0493600|Os05g0493600, Os07g0486700|Os07g0486700, Os04g0326100|Os04g0326100	8	216	0.037	0.00172399	**	0.0396517	*	Os09g0330000|Os09g0330000, Os04g0197500|Os04g0197500, Os04g0321100|Os04g0321100, Os05g0500000|Os05g0500000, Os05g0493600|Os05g0493600, Os07g0486700|Os07g0486700, Os04g0326100|Os04g0326100	7	Os04g0131850|Os04g0131850	1
GO:0035556	Biological Process	intracellular signal transduction	Os02g0592600|Os02g0592600, Os07g0611500|Os07g0611500, Os07g0611400|Os07g0611400	3	26	0.1154	0.00229113	**	0.0449086	*	Os07g0611500|Os07g0611500, Os07g0611400|Os07g0611400	2	Os02g0592600|Os02g0592600	1
GO:0033897	Molecular Function	ribonuclease T2 activity	Os09g0537700|Os09g0537700, Os09g0538000|Os09g0538000	2	8	0.25	0.00278936	**	0.0449086	*	Os09g0537700|Os09g0537700, Os09g0538000|Os09g0538000	2		0
GO:0047134	Molecular Function	protein-disulfide reductase (NAD(P)) activity	Os07g0611500|Os07g0611500, Os07g0611400|Os07g0611400	2	8	0.25	0.00278936	**	0.0449086	*	Os07g0611500|Os07g0611500, Os07g0611400|Os07g0611400	2		0
GO:0016161	Molecular Function	beta-amylase activity	Os07g0543100|Os07g0543100, Os07g0543300|Os07g0543300	2	10	0.2	0.00442305	**	0.0647373	ns	Os07g0543100|Os07g0543100, Os07g0543300|Os07g0543300	2		0
GO:0000272	Biological Process	polysaccharide catabolic process	Os07g0543100|Os07g0543100, Os07g0543300|Os07g0543300	2	11	0.1818	0.00536978	**	0.0720446	ns	Os07g0543100|Os07g0543100, Os07g0543300|Os07g0543300	2		0
GO:0009055	Molecular Function	electron transfer activity	Os01g0194600|Os01g0194600, Os08g0482600|Os08g0482600, Os07g0570550|Os07g0570550, Os02g0618100|Os02g0618100, Os07g0570600|Os07g0570600, Os11g0635300|Os11g0635300, Os04g0180400|Os04g0180400, Os02g0703600|Os02g0703600, Os11g0655900|Os11g0655900, Os11g0151400|Os11g0151400, Os03g0850200|Os03g0850200, Os07g0151100|Os07g0151100	12	507	0.0237	0.00597169	**	0.0739571	ns	Os01g0194600|Os01g0194600, Os07g0570550|Os07g0570550, Os02g0618100|Os02g0618100, Os07g0570600|Os07g0570600, Os11g0635300|Os11g0635300, Os04g0180400|Os04g0180400, Os03g0850200|Os03g0850200	7	Os08g0482600|Os08g0482600, Os02g0703600|Os02g0703600, Os11g0655900|Os11g0655900, Os11g0151400|Os11g0151400, Os07g0151100|Os07g0151100	5
GO:0006887	Biological Process	exocytosis	Os01g0905200|Os01g0905200, Os08g0232700|Os08g0232700, Os05g0369900|Os05g0369900	3	41	0.0732	0.00840015	**	0.0966017	ns		0	Os01g0905200|Os01g0905200, Os08g0232700|Os08g0232700, Os05g0369900|Os05g0369900	3
GO:0000145	Cellular Component	exocyst	Os01g0905200|Os01g0905200, Os08g0232700|Os08g0232700, Os05g0369900|Os05g0369900	3	44	0.0682	0.0102067	*	0.0992093	ns		0	Os01g0905200|Os01g0905200, Os08g0232700|Os08g0232700, Os05g0369900|Os05g0369900	3
GO:0033862	Molecular Function	UMP kinase activity	Os01g0965400|Os01g0965400	1	1	1	0.0102135	*	0.0992093	ns		0	Os01g0965400|Os01g0965400	1
GO:0005507	Molecular Function	copper ion binding	Os08g0482600|Os08g0482600, Os11g0641800|Os11g0641800, Os07g0570550|Os07g0570550, Os07g0570600|Os07g0570600, Os01g0127000|Os01g0127000	5	132	0.0379	0.0114717	*	0.0992093	ns	Os11g0641800|Os11g0641800, Os07g0570550|Os07g0570550, Os07g0570600|Os07g0570600, Os01g0127000|Os01g0127000	4	Os08g0482600|Os08g0482600	1
GO:0015035	Molecular Function	protein-disulfide reductase activity	Os01g0194600|Os01g0194600, Os02g0618100|Os02g0618100, Os11g0655900|Os11g0655900, Os07g0151100|Os07g0151100	4	86	0.0465	0.0116688	*	0.0992093	ns	Os01g0194600|Os01g0194600, Os02g0618100|Os02g0618100	2	Os11g0655900|Os11g0655900, Os07g0151100|Os07g0151100	2
GO:0003725	Molecular Function	double-stranded RNA binding	Os06g0358800|Os06g0358800, Os09g0315050|Os09g0315050	2	17	0.1176	0.0127554	*	0.0992093	ns	Os09g0315050|Os09g0315050	1	Os06g0358800|Os06g0358800	1
GO:0042802	Molecular Function	identical protein binding	Os04g0121100|Os04g0121100, Os04g0127100|Os04g0127100, Os02g0269600|Os02g0269600	3	48	0.0625	0.0129403	*	0.0992093	ns	Os04g0127100|Os04g0127100, Os02g0269600|Os02g0269600	2	Os04g0121100|Os04g0121100	1
GO:0043086	Biological Process	negative regulation of catalytic activity	Os04g0121100|Os04g0121100, Os04g0127100|Os04g0127100, Os02g0269600|Os02g0269600	3	48	0.0625	0.0129403	*	0.0992093	ns	Os04g0127100|Os04g0127100, Os02g0269600|Os02g0269600	2	Os04g0121100|Os04g0121100	1
GO:0016884	Molecular Function	carbon-nitrogen ligase activity, with glutamine as amido-N-donor	Os04g0183300|Os04g0183300, Os04g0182900|Os04g0182900	2	21	0.0952	0.0191777	*	0.140346	ns	Os04g0183300|Os04g0183300, Os04g0182900|Os04g0182900	2		0
GO:0009041	Molecular Function	uridylate kinase activity	Os01g0965400|Os01g0965400	1	2	0.5	0.0203233	*	0.142263	ns		0	Os01g0965400|Os01g0965400	1
GO:0016788	Molecular Function	hydrolase activity, acting on ester bonds	Os03g0608700|Os03g0608700, Os11g0202600|Os11g0202600, Os01g0872900|Os01g0872900, Os01g0216000|Os01g0216000, Os01g0216500|Os01g0216500	5	163	0.0307	0.0260497	*	0.168386	ns	Os11g0202600|Os11g0202600, Os01g0216500|Os01g0216500	2	Os03g0608700|Os03g0608700, Os01g0872900|Os01g0872900, Os01g0216000|Os01g0216000	3
GO:0004674	Molecular Function	protein serine/threonine kinase activity	Os04g0125700|Os04g0125700, Os02g0615800|Os02g0615800, Os09g0356000|Os09g0356000, Os04g0202800|Os04g0202800, Os04g0135400|Os04g0135400, Os11g0213000|Os11g0213000, Os10g0151100|Os10g0151100, Os04g0202300|Os04g0202300, Os07g0541200|Os07g0541200, Os04g0127500|Os04g0127500, Os08g0124500|Os08g0124500, Os07g0534300|Os07g0534300, Os07g0283050|Os07g0283050, Os04g0122200|Os04g0122200, Os06g0557700|Os06g055…	17	1013	0.0168	0.0302712	*	0.168386	ns	Os04g0125700|Os04g0125700, Os09g0356000|Os09g0356000, Os04g0202800|Os04g0202800, Os04g0135400|Os04g0135400, Os11g0213000|Os11g0213000, Os10g0151100|Os10g0151100, Os07g0541200|Os07g0541200, Os04g0127500|Os04g0127500, Os08g0124500|Os08g0124500, Os07g0534300|Os07g0534300, Os07g0283050|Os07g0283050, Os04g0122200|Os04g0122200, Os06g0557700|Os06g0557700, Os04g0420033|Os04g0420033, Os09g0326100|Os09g032…	15	Os02g0615800|Os02g0615800, Os04g0202300|Os04g0202300	2
GO:0008661	Molecular Function	1-deoxy-D-xylulose-5-phosphate synthase activity	Os07g0190000|Os07g0190000	1	3	0.3333	0.0303304	*	0.168386	ns	Os07g0190000|Os07g0190000	1		0
GO:0030410	Molecular Function	nicotianamine synthase activity	Os03g0307300|Os03g0307300	1	3	0.3333	0.0303304	*	0.168386	ns		0	Os03g0307300|Os03g0307300	1
GO:0030418	Biological Process	nicotianamine biosynthetic process	Os03g0307300|Os03g0307300	1	3	0.3333	0.0303304	*	0.168386	ns		0	Os03g0307300|Os03g0307300	1
GO:0007131	Biological Process	reciprocal meiotic recombination	Os12g0143800|Os12g0143800	1	3	0.3333	0.0303304	*	0.168386	ns		0	Os12g0143800|Os12g0143800	1
GO:0016705	Molecular Function	oxidoreductase activity, acting on paired donors, with incorporation or reduction of molecular oxygen	Os04g0178400|Os04g0178400, Os11g0635300|Os11g0635300, Os04g0180400|Os04g0180400, Os03g0650200|Os03g0650200, Os02g0703600|Os02g0703600, Os06g0568600|Os06g0568600, Os11g0151400|Os11g0151400, Os03g0850200|Os03g0850200	8	359	0.0223	0.0313942	*	0.168482	ns	Os04g0178400|Os04g0178400, Os11g0635300|Os11g0635300, Os04g0180400|Os04g0180400, Os03g0650200|Os03g0650200, Os06g0568600|Os06g0568600, Os03g0850200|Os03g0850200	6	Os02g0703600|Os02g0703600, Os11g0151400|Os11g0151400	2
GO:0045454	Biological Process	cell redox homeostasis	Os01g0194600|Os01g0194600, Os02g0618100|Os02g0618100, Os11g0655900|Os11g0655900, Os07g0151100|Os07g0151100	4	119	0.0336	0.0337686	*	0.175379	ns	Os01g0194600|Os01g0194600, Os02g0618100|Os02g0618100	2	Os11g0655900|Os11g0655900, Os07g0151100|Os07g0151100	2
GO:0006396	Biological Process	RNA processing	Os09g0315100|Os09g0315100, Os06g0358800|Os06g0358800, Os09g0315050|Os09g0315050	3	71	0.0423	0.0361081	*	0.181669	ns	Os09g0315100|Os09g0315100, Os09g0315050|Os09g0315050	2	Os06g0358800|Os06g0358800	1
GO:0034227	Biological Process	tRNA thio-modification	Os01g0598900|Os01g0598900	1	4	0.25	0.0402358	*	0.196302	ns	Os01g0598900|Os01g0598900	1		0
GO:0031047	Biological Process	gene silencing by RNA	Os01g0126600|Os01g0126600	1	5	0.2	0.0500406	ns	0.230187	ns	Os01g0126600|Os01g0126600	1		0
GO:0016857	Molecular Function	racemase and epimerase activity, acting on carbohydrates and derivatives	Os09g0504000|Os09g0504000	1	5	0.2	0.0500406	ns	0.230187	ns	Os09g0504000|Os09g0504000	1		0
GO:0004713	Molecular Function	protein tyrosine kinase activity	Os02g0615800|Os02g0615800, Os09g0356000|Os09g0356000, Os04g0135400|Os04g0135400, Os11g0213000|Os11g0213000, Os10g0151100|Os10g0151100, Os07g0541200|Os07g0541200, Os07g0534300|Os07g0534300, Os04g0122200|Os04g0122200, Os06g0557700|Os06g0557700, Os04g0420033|Os04g0420033	10	552	0.0181	0.0572275	ns	0.248053	ns	Os09g0356000|Os09g0356000, Os04g0135400|Os04g0135400, Os11g0213000|Os11g0213000, Os10g0151100|Os10g0151100, Os07g0541200|Os07g0541200, Os07g0534300|Os07g0534300, Os04g0122200|Os04g0122200, Os06g0557700|Os06g0557700, Os04g0420033|Os04g0420033	9	Os02g0615800|Os02g0615800	1
GO:0008878	Molecular Function	glucose-1-phosphate adenylyltransferase activity	Os09g0298200|Os09g0298200	1	6	0.1667	0.0597458	ns	0.248053	ns	Os09g0298200|Os09g0298200	1		0
GO:0016114	Biological Process	terpenoid biosynthetic process	Os07g0190000|Os07g0190000	1	6	0.1667	0.0597458	ns	0.248053	ns	Os07g0190000|Os07g0190000	1		0
GO:0008171	Molecular Function	O-methyltransferase activity	Os04g0175900|Os04g0175900, Os04g0175600|Os04g0175600	2	39	0.0513	0.0600873	ns	0.248053	ns	Os04g0175600|Os04g0175600	1	Os04g0175900|Os04g0175900	1
GO:0016567	Biological Process	protein ubiquitination	Os01g0124900|Os01g0124900, Os05g0305200|Os05g0305200, Os02g0540700|Os02g0540700	3	90	0.0333	0.0646438	ns	0.259668	ns	Os01g0124900|Os01g0124900, Os05g0305200|Os05g0305200	2	Os02g0540700|Os02g0540700	1
GO:0004842	Molecular Function	ubiquitin-protein transferase activity	Os01g0124900|Os01g0124900, Os05g0305200|Os05g0305200, Os02g0540700|Os02g0540700	3	92	0.0326	0.0681093	ns	0.259668	ns	Os01g0124900|Os01g0124900, Os05g0305200|Os05g0305200	2	Os02g0540700|Os02g0540700	1
GO:0016740	Molecular Function	transferase activity	Os09g0298200|Os09g0298200, Os01g0928600|Os01g0928600	2	42	0.0476	0.0684611	ns	0.259668	ns	Os09g0298200|Os09g0298200, Os01g0928600|Os01g0928600	2		0
GO:0004435	Molecular Function	phosphatidylinositol phospholipase C activity	Os02g0592600|Os02g0592600	1	7	0.1429	0.0693524	ns	0.259668	ns		0	Os02g0592600|Os02g0592600	1
GO:0005978	Biological Process	glycogen biosynthetic process	Os09g0298200|Os09g0298200	1	8	0.125	0.0788615	ns	0.268242	ns	Os09g0298200|Os09g0298200	1		0
GO:0016157	Molecular Function	sucrose synthase activity	Os04g0249500|Os04g0249500	1	8	0.125	0.0788615	ns	0.268242	ns	Os04g0249500|Os04g0249500	1		0
GO:0016624	Molecular Function	oxidoreductase activity, acting on the aldehyde or oxo group of donors, disulfide as acceptor	Os07g0190000|Os07g0190000	1	8	0.125	0.0788615	ns	0.268242	ns	Os07g0190000|Os07g0190000	1		0
GO:0006221	Biological Process	pyrimidine nucleotide biosynthetic process	Os01g0965400|Os01g0965400	1	9	0.1111	0.0882738	ns	0.268242	ns		0	Os01g0965400|Os01g0965400	1
GO:0004556	Molecular Function	alpha-amylase activity	Os02g0765600|Os02g0765600	1	9	0.1111	0.0882738	ns	0.268242	ns		0	Os02g0765600|Os02g0765600	1
GO:0005506	Molecular Function	iron ion binding	Os04g0178400|Os04g0178400, Os11g0635300|Os11g0635300, Os04g0180400|Os04g0180400, Os03g0650200|Os03g0650200, Os02g0703600|Os02g0703600, Os06g0568600|Os06g0568600, Os11g0151400|Os11g0151400, Os03g0850200|Os03g0850200	8	447	0.0179	0.0882875	ns	0.268242	ns	Os04g0178400|Os04g0178400, Os11g0635300|Os11g0635300, Os04g0180400|Os04g0180400, Os03g0650200|Os03g0650200, Os06g0568600|Os06g0568600, Os03g0850200|Os03g0850200	6	Os02g0703600|Os02g0703600, Os11g0151400|Os11g0151400	2
GO:0006855	Biological Process	xenobiotic transmembrane transport	Os04g0373400|Os04g0373400, Os04g0571600|Os04g0571600	2	49	0.0408	0.0893402	ns	0.268242	ns	Os04g0373400|Os04g0373400	1	Os04g0571600|Os04g0571600	1
GO:0015238	Molecular Function	xenobiotic transmembrane transporter activity	Os04g0373400|Os04g0373400, Os04g0571600|Os04g0571600	2	49	0.0408	0.0893402	ns	0.268242	ns	Os04g0373400|Os04g0373400	1	Os04g0571600|Os04g0571600	1
GO:0005985	Biological Process	sucrose metabolic process	Os04g0249500|Os04g0249500	1	10	0.1	0.0975906	ns	0.268242	ns	Os04g0249500|Os04g0249500	1		0
GO:0004003	Molecular Function	DNA helicase activity	Os07g0492100|Os07g0492100	1	10	0.1	0.0975906	ns	0.268242	ns	Os07g0492100|Os07g0492100	1		0
GO:0000049	Molecular Function	tRNA binding	Os01g0598900|Os01g0598900	1	10	0.1	0.0975906	ns	0.268242	ns	Os01g0598900|Os01g0598900	1		0
GO:0005385	Molecular Function	zinc ion transmembrane transporter activity	Os05g0472400|Os05g0472400	1	10	0.1	0.0975906	ns	0.268242	ns		0	Os05g0472400|Os05g0472400	1
GO:0071577	Biological Process	zinc ion transmembrane transport	Os05g0472400|Os05g0472400	1	10	0.1	0.0975906	ns	0.268242	ns		0	Os05g0472400|Os05g0472400	1
GO:0008519	Molecular Function	ammonium transmembrane transporter activity	Os02g0550800|Os02g0550800	1	10	0.1	0.0975906	ns	0.268242	ns		0	Os02g0550800|Os02g0550800	1
GO:0072488	Biological Process	ammonium transmembrane transport	Os02g0550800|Os02g0550800	1	10	0.1	0.0975906	ns	0.268242	ns		0	Os02g0550800|Os02g0550800	1
GO:0009058	Biological Process	biosynthetic process	Os09g0298200|Os09g0298200, Os11g0566800|Os11g0566800, Os01g0192900|Os01g0192900, Os01g0928600|Os01g0928600	4	171	0.0234	0.0982999	ns	0.268242	ns	Os09g0298200|Os09g0298200, Os11g0566800|Os11g0566800, Os01g0928600|Os01g0928600	3	Os01g0192900|Os01g0192900	1
GO:0015297	Molecular Function	antiporter activity	Os04g0373400|Os04g0373400, Os04g0571600|Os04g0571600	2	53	0.0377	0.102007	ns	0.273718	ns	Os04g0373400|Os04g0373400	1	Os04g0571600|Os04g0571600	1
GO:0006817	Biological Process	phosphate ion transport	Os04g0185600|Os04g0185600	1	11	0.0909	0.106813	ns	0.275478	ns	Os04g0185600|Os04g0185600	1		0
GO:0030529	Cellular Component	ribonucleoprotein complex	Os01g0924800|Os01g0924800	1	12	0.0833	0.115941	ns	0.275478	ns	Os01g0924800|Os01g0924800	1		0
GO:0006298	Biological Process	mismatch repair	Os07g0486000|Os07g0486000	1	12	0.0833	0.115941	ns	0.275478	ns		0	Os07g0486000|Os07g0486000	1
GO:0030983	Molecular Function	mismatched DNA binding	Os07g0486000|Os07g0486000	1	12	0.0833	0.115941	ns	0.275478	ns		0	Os07g0486000|Os07g0486000	1
GO:0004089	Molecular Function	carbonate dehydratase activity	Os08g0423600|Os08g0423600	1	12	0.0833	0.115941	ns	0.275478	ns	Os08g0423600|Os08g0423600	1		0
GO:0006730	Biological Process	one-carbon metabolic process	Os08g0423600|Os08g0423600	1	12	0.0833	0.115941	ns	0.275478	ns	Os08g0423600|Os08g0423600	1		0
GO:0008094	Molecular Function	ATP-dependent activity, acting on DNA	Os12g0143800|Os12g0143800	1	12	0.0833	0.115941	ns	0.275478	ns		0	Os12g0143800|Os12g0143800	1
GO:0016747	Molecular Function	acyltransferase activity, transferring groups other than amino-acyl groups	Os04g0116800|Os04g0116800, Os11g0566800|Os11g0566800, Os12g0458100|Os12g0458100, Os06g0150600|Os06g0150600	4	182	0.022	0.116351	ns	0.275478	ns	Os11g0566800|Os11g0566800, Os12g0458100|Os12g0458100, Os06g0150600|Os06g0150600	3	Os04g0116800|Os04g0116800	1
GO:0005315	Molecular Function	inorganic phosphate transmembrane transporter activity	Os04g0185600|Os04g0185600	1	13	0.0769	0.124977	ns	0.291612	ns	Os04g0185600|Os04g0185600	1		0
GO:0016746	Molecular Function	acyltransferase activity	Os11g0566800|Os11g0566800, Os01g0329000|Os01g0329000	2	62	0.0323	0.132095	ns	0.303819	ns	Os11g0566800|Os11g0566800	1	Os01g0329000|Os01g0329000	1
GO:0034968	Biological Process	histone lysine methylation	Os02g0621100|Os02g0621100	1	15	0.0667	0.142773	ns	0.323753	ns		0	Os02g0621100|Os02g0621100	1
GO:0006950	Biological Process	response to stress	Os05g0355400|Os05g0355400, Os07g0673400|Os07g0673400	2	67	0.0299	0.149583	ns	0.334485	ns		0	Os05g0355400|Os05g0355400, Os07g0673400|Os07g0673400	2
GO:0004672	Molecular Function	protein kinase activity	Os04g0125700|Os04g0125700, Os02g0615800|Os02g0615800, Os09g0356000|Os09g0356000, Os04g0202800|Os04g0202800, Os04g0135400|Os04g0135400, Os11g0213000|Os11g0213000, Os10g0151100|Os10g0151100, Os04g0202300|Os04g0202300, Os07g0541200|Os07g0541200, Os04g0127500|Os04g0127500, Os08g0124500|Os08g0124500, Os07g0534300|Os07g0534300, Os07g0283050|Os07g0283050, Os04g0122200|Os04g0122200, Os06g0557700|Os06g055…	17	1277	0.0133	0.158134	ns	0.34876	ns	Os04g0125700|Os04g0125700, Os09g0356000|Os09g0356000, Os04g0202800|Os04g0202800, Os04g0135400|Os04g0135400, Os11g0213000|Os11g0213000, Os10g0151100|Os10g0151100, Os07g0541200|Os07g0541200, Os04g0127500|Os04g0127500, Os08g0124500|Os08g0124500, Os07g0534300|Os07g0534300, Os07g0283050|Os07g0283050, Os04g0122200|Os04g0122200, Os06g0557700|Os06g0557700, Os04g0420033|Os04g0420033, Os09g0326100|Os09g032…	15	Os02g0615800|Os02g0615800, Os04g0202300|Os04g0202300	2
GO:0006468	Biological Process	protein phosphorylation	Os04g0125700|Os04g0125700, Os02g0615800|Os02g0615800, Os09g0356000|Os09g0356000, Os04g0202800|Os04g0202800, Os04g0135400|Os04g0135400, Os11g0213000|Os11g0213000, Os10g0151100|Os10g0151100, Os04g0202300|Os04g0202300, Os07g0541200|Os07g0541200, Os04g0127500|Os04g0127500, Os08g0124500|Os08g0124500, Os07g0534300|Os07g0534300, Os07g0283050|Os07g0283050, Os04g0122200|Os04g0122200, Os06g0557700|Os06g055…	17	1280	0.0133	0.160374	ns	0.348922	ns	Os04g0125700|Os04g0125700, Os09g0356000|Os09g0356000, Os04g0202800|Os04g0202800, Os04g0135400|Os04g0135400, Os11g0213000|Os11g0213000, Os10g0151100|Os10g0151100, Os07g0541200|Os07g0541200, Os04g0127500|Os04g0127500, Os08g0124500|Os08g0124500, Os07g0534300|Os07g0534300, Os07g0283050|Os07g0283050, Os04g0122200|Os04g0122200, Os06g0557700|Os06g0557700, Os04g0420033|Os04g0420033, Os09g0326100|Os09g032…	15	Os02g0615800|Os02g0615800, Os04g0202300|Os04g0202300	2
GO:0003723	Molecular Function	RNA binding	Os09g0315100|Os09g0315100, Os09g0537700|Os09g0537700, Os06g0358800|Os06g0358800, Os09g0315050|Os09g0315050, Os09g0538000|Os09g0538000	5	282	0.0177	0.162595	ns	0.349037	ns	Os09g0315100|Os09g0315100, Os09g0537700|Os09g0537700, Os09g0315050|Os09g0315050, Os09g0538000|Os09g0538000	4	Os06g0358800|Os06g0358800	1
GO:0043531	Molecular Function	ADP binding	Os04g0205200|Os04g0205200, Os11g0654100|Os11g0654100, Os09g0327600|Os09g0327600, Os08g0260800|Os08g0260800, Os11g0606500|Os11g0606500, Os08g0543100|Os08g0543100	6	361	0.0166	0.165112	ns	0.349776	ns	Os04g0205200|Os04g0205200, Os09g0327600|Os09g0327600, Os08g0260800|Os08g0260800, Os11g0606500|Os11g0606500	4	Os11g0654100|Os11g0654100, Os08g0543100|Os08g0543100	2
GO:0020037	Molecular Function	heme binding	Os04g0178400|Os04g0178400, Os11g0635300|Os11g0635300, Os04g0180400|Os04g0180400, Os03g0650200|Os03g0650200, Os02g0703600|Os02g0703600, Os06g0568600|Os06g0568600, Os11g0151400|Os11g0151400, Os03g0850200|Os03g0850200	8	526	0.0152	0.171002	ns	0.356804	ns	Os04g0178400|Os04g0178400, Os11g0635300|Os11g0635300, Os04g0180400|Os04g0180400, Os03g0650200|Os03g0650200, Os06g0568600|Os06g0568600, Os03g0850200|Os03g0850200	6	Os02g0703600|Os02g0703600, Os11g0151400|Os11g0151400	2
GO:0043169	Molecular Function	cation binding	Os07g0543100|Os07g0543100, Os02g0765600|Os02g0765600, Os07g0543300|Os07g0543300, Os01g0691000|Os01g0691000	4	213	0.0188	0.174005	ns	0.356804	ns	Os07g0543100|Os07g0543100, Os07g0543300|Os07g0543300	2	Os02g0765600|Os02g0765600, Os01g0691000|Os01g0691000	2
GO:0008374	Molecular Function	O-acyltransferase activity	Os02g0590200|Os02g0590200	1	19	0.0526	0.177294	ns	0.356804	ns	Os02g0590200|Os02g0590200	1		0
GO:0006259	Biological Process	DNA metabolic process	Os12g0143800|Os12g0143800	1	19	0.0526	0.177294	ns	0.356804	ns		0	Os12g0143800|Os12g0143800	1
GO:0018024	Molecular Function	histone-lysine N-methyltransferase activity	Os02g0621100|Os02g0621100	1	20	0.05	0.185706	ns	0.364618	ns		0	Os02g0621100|Os02g0621100	1
GO:0042254	Biological Process	ribosome biogenesis	Os01g0924800|Os01g0924800	1	20	0.05	0.185706	ns	0.364618	ns	Os01g0924800|Os01g0924800	1		0
GO:0007275	Biological Process	multicellular organism development	Os01g0124900|Os01g0124900	1	23	0.0435	0.210432	ns	0.403328	ns	Os01g0124900|Os01g0124900	1		0
GO:0046873	Molecular Function	metal ion transmembrane transporter activity	Os05g0472400|Os05g0472400	1	23	0.0435	0.210432	ns	0.403328	ns		0	Os05g0472400|Os05g0472400	1
GO:0006629	Biological Process	lipid metabolic process	Os02g0592600|Os02g0592600, Os02g0590200|Os02g0590200, Os01g0216000|Os01g0216000, Os01g0216500|Os01g0216500	4	239	0.0167	0.228442	ns	0.428866	ns	Os02g0590200|Os02g0590200, Os01g0216500|Os01g0216500	2	Os02g0592600|Os02g0592600, Os01g0216000|Os01g0216000	2
GO:0048046	Cellular Component	apoplast	Os11g0641800|Os11g0641800, Os03g0651800|Os03g0651800	2	90	0.0222	0.234312	ns	0.428866	ns	Os11g0641800|Os11g0641800, Os03g0651800|Os03g0651800	2		0
GO:0048037	Molecular Function	obsolete cofactor binding	Os04g0107200|Os04g0107200	1	26	0.0385	0.234411	ns	0.428866	ns		0	Os04g0107200|Os04g0107200	1
GO:0015299	Molecular Function	solute:proton antiporter activity	Os11g0123600|Os11g0123600	1	26	0.0385	0.234411	ns	0.428866	ns	Os11g0123600|Os11g0123600	1		0
GO:0008471	Molecular Function	obsolete laccase activity	Os11g0641800|Os11g0641800	1	27	0.037	0.242242	ns	0.438214	ns	Os11g0641800|Os11g0641800	1		0
GO:0015079	Molecular Function	potassium ion transmembrane transporter activity	Os01g0930400|Os01g0930400	1	28	0.0357	0.249994	ns	0.446068	ns	Os01g0930400|Os01g0930400	1		0
GO:0050662	Molecular Function	obsolete coenzyme binding	Os09g0504000|Os09g0504000, Os01g0633500|Os01g0633500	2	95	0.0211	0.253209	ns	0.446068	ns	Os09g0504000|Os09g0504000, Os01g0633500|Os01g0633500	2		0
GO:0016706	Molecular Function	2-oxoglutarate-dependent dioxygenase activity	Os04g0182200|Os04g0182200, Os04g0581100|Os04g0581100	2	96	0.0208	0.256995	ns	0.446068	ns	Os04g0581100|Os04g0581100	1	Os04g0182200|Os04g0182200	1
GO:0046274	Biological Process	lignin catabolic process	Os11g0641800|Os11g0641800	1	29	0.0345	0.257666	ns	0.446068	ns	Os11g0641800|Os11g0641800	1		0
GO:0008033	Biological Process	tRNA processing	Os01g0598900|Os01g0598900	1	32	0.0312	0.280219	ns	0.469951	ns	Os01g0598900|Os01g0598900	1		0
GO:0071805	Biological Process	potassium ion transmembrane transport	Os01g0930400|Os01g0930400	1	32	0.0312	0.280219	ns	0.469951	ns	Os01g0930400|Os01g0930400	1		0
GO:0016769	Molecular Function	transferase activity, transferring nitrogenous groups	Os01g0928600|Os01g0928600	1	32	0.0312	0.280219	ns	0.469951	ns	Os01g0928600|Os01g0928600	1		0
GO:0016491	Molecular Function	oxidoreductase activity	Os06g0270900|Os06g0270900, Os04g0116600|Os04g0116600, Os04g0182200|Os04g0182200, Os11g0641800|Os11g0641800, Os01g0793300|Os01g0793300, Os04g0581100|Os04g0581100, Os01g0127000|Os01g0127000, Os04g0390800|Os04g0390800, Os04g0179200|Os04g0179200	9	702	0.0128	0.290372	ns	0.476488	ns	Os06g0270900|Os06g0270900, Os04g0116600|Os04g0116600, Os11g0641800|Os11g0641800, Os01g0793300|Os01g0793300, Os04g0581100|Os04g0581100, Os01g0127000|Os01g0127000, Os04g0390800|Os04g0390800, Os04g0179200|Os04g0179200	8	Os04g0182200|Os04g0182200	1
GO:0016772	Molecular Function	transferase activity, transferring phosphorus-containing groups	Os04g0125700|Os04g0125700, Os02g0615800|Os02g0615800, Os09g0356000|Os09g0356000, Os04g0135400|Os04g0135400, Os11g0213000|Os11g0213000, Os10g0151100|Os10g0151100, Os07g0541200|Os07g0541200, Os04g0127500|Os04g0127500, Os08g0124500|Os08g0124500, Os07g0534300|Os07g0534300, Os07g0283050|Os07g0283050, Os04g0122200|Os04g0122200, Os06g0557700|Os06g0557700, Os04g0420033|Os04g0420033, Os09g0326100|Os09g032…	15	1245	0.012	0.290592	ns	0.476488	ns	Os04g0125700|Os04g0125700, Os09g0356000|Os09g0356000, Os04g0135400|Os04g0135400, Os11g0213000|Os11g0213000, Os10g0151100|Os10g0151100, Os07g0541200|Os07g0541200, Os04g0127500|Os04g0127500, Os08g0124500|Os08g0124500, Os07g0534300|Os07g0534300, Os07g0283050|Os07g0283050, Os04g0122200|Os04g0122200, Os06g0557700|Os06g0557700, Os04g0420033|Os04g0420033, Os09g0326100|Os09g0326100	14	Os02g0615800|Os02g0615800	1
GO:0055114	Biological Process	obsolete oxidation-reduction process	Os06g0270900|Os06g0270900, Os04g0182200|Os04g0182200, Os11g0641800|Os11g0641800, Os04g0107200|Os04g0107200, Os04g0178400|Os04g0178400, Os07g0611500|Os07g0611500, Os04g0581100|Os04g0581100, Os11g0635300|Os11g0635300, Os01g0127000|Os01g0127000, Os07g0611400|Os07g0611400, Os04g0180400|Os04g0180400, Os03g0650200|Os03g0650200, Os02g0703600|Os02g0703600, Os06g0568600|Os06g0568600, Os11g0151400|Os11g015…	16	1339	0.0119	0.292996	ns	0.476488	ns	Os06g0270900|Os06g0270900, Os11g0641800|Os11g0641800, Os04g0178400|Os04g0178400, Os07g0611500|Os07g0611500, Os04g0581100|Os04g0581100, Os11g0635300|Os11g0635300, Os01g0127000|Os01g0127000, Os07g0611400|Os07g0611400, Os04g0180400|Os04g0180400, Os03g0650200|Os03g0650200, Os06g0568600|Os06g0568600, Os03g0850200|Os03g0850200	12	Os04g0182200|Os04g0182200, Os04g0107200|Os04g0107200, Os02g0703600|Os02g0703600, Os11g0151400|Os11g0151400	4
GO:0016620	Molecular Function	oxidoreductase activity, acting on the aldehyde or oxo group of donors, NAD or NADP as acceptor	Os06g0270900|Os06g0270900	1	35	0.0286	0.30209	ns	0.48589	ns	Os06g0270900|Os06g0270900	1		0
GO:0046983	Molecular Function	protein dimerization activity	Os04g0175900|Os04g0175900, Os04g0175600|Os04g0175600, Os03g0809200|Os03g0809200, Os04g0301500|Os04g0301500	4	273	0.0147	0.304813	ns	0.48589	ns	Os04g0175600|Os04g0175600	1	Os04g0175900|Os04g0175900, Os03g0809200|Os03g0809200, Os04g0301500|Os04g0301500	3
GO:0006952	Biological Process	defense response	Os09g0327600|Os09g0327600, Os08g0260800|Os08g0260800, Os11g0606500|Os11g0606500, Os08g0543100|Os08g0543100	4	280	0.0143	0.320944	ns	0.506588	ns	Os09g0327600|Os09g0327600, Os08g0260800|Os08g0260800, Os11g0606500|Os11g0606500	3	Os08g0543100|Os08g0543100	1
GO:0055085	Biological Process	transmembrane transport	Os02g0649900|Os02g0649900, Os04g0185600|Os04g0185600, Os05g0472400|Os05g0472400, Os04g0373400|Os04g0373400, Os11g0123600|Os11g0123600, Os04g0571600|Os04g0571600, Os11g0134900|Os11g0134900	7	553	0.0127	0.336119	ns	0.525391	ns	Os04g0185600|Os04g0185600, Os04g0373400|Os04g0373400, Os11g0123600|Os11g0123600	3	Os02g0649900|Os02g0649900, Os05g0472400|Os05g0472400, Os04g0571600|Os04g0571600, Os11g0134900|Os11g0134900	4
GO:0042545	Biological Process	cell wall modification	Os03g0309400|Os03g0309400	1	42	0.0238	0.350587	ns	0.538203	ns	Os03g0309400|Os03g0309400	1		0
GO:0005576	Cellular Component	extracellular region	Os01g0124000|Os01g0124000, Os07g0244100|Os07g0244100	2	121	0.0165	0.351002	ns	0.538203	ns	Os01g0124000|Os01g0124000, Os07g0244100|Os07g0244100	2		0
GO:0030170	Molecular Function	pyridoxal phosphate binding	Os01g0192900|Os01g0192900, Os01g0928600|Os01g0928600	2	125	0.016	0.365745	ns	0.555519	ns	Os01g0928600|Os01g0928600	1	Os01g0192900|Os01g0192900	1
GO:0005524	Molecular Function	ATP binding	Os04g0125700|Os04g0125700, Os08g0547500|Os08g0547500, Os02g0615800|Os02g0615800, Os03g0101700|Os03g0101700, Os07g0492100|Os07g0492100, Os07g0486000|Os07g0486000, Os09g0356000|Os09g0356000, Os04g0202800|Os04g0202800, Os04g0135400|Os04g0135400, Os11g0213000|Os11g0213000, Os10g0151100|Os10g0151100, Os04g0202300|Os04g0202300, Os07g0541200|Os07g0541200, Os04g0127500|Os04g0127500, Os01g0598900|Os01g059…	24	2183	0.011	0.3822	ns	0.565954	ns	Os04g0125700|Os04g0125700, Os03g0101700|Os03g0101700, Os07g0492100|Os07g0492100, Os09g0356000|Os09g0356000, Os04g0202800|Os04g0202800, Os04g0135400|Os04g0135400, Os11g0213000|Os11g0213000, Os10g0151100|Os10g0151100, Os07g0541200|Os07g0541200, Os04g0127500|Os04g0127500, Os01g0598900|Os01g0598900, Os08g0124500|Os08g0124500, Os09g0332300|Os09g0332300, Os07g0534300|Os07g0534300, Os07g0283050|Os07g028…	19	Os08g0547500|Os08g0547500, Os02g0615800|Os02g0615800, Os07g0486000|Os07g0486000, Os04g0202300|Os04g0202300, Os12g0143800|Os12g0143800	5
GO:0003777	Molecular Function	microtubule motor activity	Os08g0547500|Os08g0547500	1	47	0.0213	0.383161	ns	0.565954	ns		0	Os08g0547500|Os08g0547500	1
GO:0016779	Molecular Function	nucleotidyltransferase activity	Os09g0298200|Os09g0298200	1	47	0.0213	0.383161	ns	0.565954	ns	Os09g0298200|Os09g0298200	1		0
GO:0004867	Molecular Function	serine-type endopeptidase inhibitor activity	Os01g0124000|Os01g0124000	1	48	0.0208	0.389478	ns	0.567458	ns	Os01g0124000|Os01g0124000	1		0
GO:0005529	Molecular Function	carbohydrate binding	Os08g0124500|Os08g0124500, Os04g0420033|Os04g0420033	2	132	0.0152	0.391229	ns	0.567458	ns	Os08g0124500|Os08g0124500, Os04g0420033|Os04g0420033	2		0
GO:0005783	Cellular Component	endoplasmic reticulum	Os05g0312500|Os05g0312500	1	49	0.0204	0.395731	ns	0.568864	ns	Os05g0312500|Os05g0312500	1		0
GO:0005509	Molecular Function	calcium ion binding	Os10g0151100|Os10g0151100, Os04g0127500|Os04g0127500, Os02g0765600|Os02g0765600, Os01g0955100|Os01g0955100	4	319	0.0125	0.411193	ns	0.585859	ns	Os10g0151100|Os10g0151100, Os04g0127500|Os04g0127500	2	Os02g0765600|Os02g0765600, Os01g0955100|Os01g0955100	2
GO:0030145	Molecular Function	manganese ion binding	Os03g0651800|Os03g0651800	1	53	0.0189	0.420112	ns	0.591333	ns	Os03g0651800|Os03g0651800	1		0
GO:0007018	Biological Process	microtubule-based movement	Os08g0547500|Os08g0547500	1	54	0.0185	0.426053	ns	0.591333	ns		0	Os08g0547500|Os08g0547500	1
GO:0030246	Molecular Function	carbohydrate binding	Os12g0247700|Os12g0247700	1	54	0.0185	0.426053	ns	0.591333	ns	Os12g0247700|Os12g0247700	1		0
GO:0006508	Biological Process	proteolysis	Os04g0127200|Os04g0127200, Os04g0127300|Os04g0127300, Os04g0121100|Os04g0121100, Os04g0120300|Os04g0120300, Os02g0269600|Os02g0269600	5	435	0.0115	0.458507	ns	0.628239	ns	Os04g0127200|Os04g0127200, Os04g0127300|Os04g0127300, Os02g0269600|Os02g0269600	3	Os04g0121100|Os04g0121100, Os04g0120300|Os04g0120300	2
GO:0000151	Cellular Component	ubiquitin ligase complex	Os02g0540700|Os02g0540700	1	60	0.0167	0.460449	ns	0.628239	ns		0	Os02g0540700|Os02g0540700	1
GO:0051287	Molecular Function	NAD binding	Os04g0107200|Os04g0107200	1	63	0.0159	0.47687	ns	0.645177	ns		0	Os04g0107200|Os04g0107200	1
GO:0006633	Biological Process	fatty acid biosynthetic process	Os04g0116800|Os04g0116800	1	69	0.0145	0.508236	ns	0.681883	ns		0	Os04g0116800|Os04g0116800	1
GO:0045735	Molecular Function	nutrient reservoir activity	Os03g0651800|Os03g0651800	1	71	0.0141	0.51827	ns	0.689599	ns	Os03g0651800|Os03g0651800	1		0
GO:0005975	Biological Process	carbohydrate metabolic process	Os07g0543100|Os07g0543100, Os09g0504000|Os09g0504000, Os02g0765600|Os02g0765600, Os07g0543300|Os07g0543300, Os01g0691000|Os01g0691000	5	469	0.0107	0.524646	ns	0.692361	ns	Os07g0543100|Os07g0543100, Os09g0504000|Os09g0504000, Os07g0543300|Os07g0543300	3	Os02g0765600|Os02g0765600, Os01g0691000|Os01g0691000	2
GO:0008168	Molecular Function	methyltransferase activity	Os04g0175900|Os04g0175900, Os04g0175600|Os04g0175600	2	180	0.0111	0.55103	ns	0.721267	ns	Os04g0175600|Os04g0175600	1	Os04g0175900|Os04g0175900	1
GO:0006857	Biological Process	oligopeptide transport	Os08g0527700|Os08g0527700	1	80	0.0125	0.560962	ns	0.727659	ns		0	Os08g0527700|Os08g0527700	1
GO:0006281	Biological Process	DNA repair	Os12g0143800|Os12g0143800	1	81	0.0123	0.565467	ns	0.727659	ns		0	Os12g0143800|Os12g0143800	1
GO:0003700	Molecular Function	DNA-binding transcription factor activity	Os02g0677300|Os02g0677300, Os04g0572400|Os04g0572400, Os03g0809200|Os03g0809200, Os02g0676800|Os02g0676800, Os02g0462800|Os02g0462800	5	495	0.0101	0.572808	ns	0.727659	ns		0	Os02g0677300|Os02g0677300, Os04g0572400|Os04g0572400, Os03g0809200|Os03g0809200, Os02g0676800|Os02g0676800, Os02g0462800|Os02g0462800	5
GO:0016616	Molecular Function	oxidoreductase activity, acting on the CH-OH group of donors, NAD or NADP as acceptor	Os04g0107200|Os04g0107200	1	84	0.0119	0.578708	ns	0.727659	ns		0	Os04g0107200|Os04g0107200	1
GO:0006812	Biological Process	cation transport	Os11g0123600|Os11g0123600	1	85	0.0118	0.583031	ns	0.727659	ns	Os11g0123600|Os11g0123600	1		0
GO:0030599	Molecular Function	pectinesterase activity	Os03g0309400|Os03g0309400	1	85	0.0118	0.583031	ns	0.727659	ns	Os03g0309400|Os03g0309400	1		0
GO:0005488	Molecular Function	binding	Os04g0125700|Os04g0125700, Os07g0543500|Os07g0543500, Os02g0495400|Os02g0495400, Os10g0484300|Os10g0484300, Os11g0103000|Os11g0103000, Os04g0123800|Os04g0123800, Os08g0124500|Os08g0124500, Os07g0283050|Os07g0283050, Os02g0540700|Os02g0540700	9	914	0.0098	0.593055	ns	0.731684	ns	Os04g0125700|Os04g0125700, Os07g0543500|Os07g0543500, Os10g0484300|Os10g0484300, Os11g0103000|Os11g0103000, Os04g0123800|Os04g0123800, Os08g0124500|Os08g0124500, Os07g0283050|Os07g0283050	7	Os02g0495400|Os02g0495400, Os02g0540700|Os02g0540700	2
GO:0044237	Biological Process	cellular metabolic process	Os09g0504000|Os09g0504000	1	89	0.0112	0.59989	ns	0.731684	ns	Os09g0504000|Os09g0504000	1		0
GO:0030001	Biological Process	metal ion transport	Os05g0472400|Os05g0472400	1	89	0.0112	0.59989	ns	0.731684	ns		0	Os05g0472400|Os05g0472400	1
GO:0048544	Biological Process	recognition of pollen	Os04g0420033|Os04g0420033	1	101	0.0099	0.646505	ns	0.782612	ns	Os04g0420033|Os04g0420033	1		0
GO:0000166	Molecular Function	nucleotide binding	Os04g0116600|Os04g0116600, Os02g0800500|Os02g0800500, Os09g0504000|Os09g0504000, Os04g0107200|Os04g0107200, Os09g0332300|Os09g0332300, Os04g0390800|Os04g0390800, Os01g0974701|Os01g0974701, Os12g0143800|Os12g0143800, Os04g0179200|Os04g0179200	9	976	0.0092	0.671237	ns	0.806082	ns	Os04g0116600|Os04g0116600, Os02g0800500|Os02g0800500, Os09g0504000|Os09g0504000, Os09g0332300|Os09g0332300, Os04g0390800|Os04g0390800, Os04g0179200|Os04g0179200	6	Os04g0107200|Os04g0107200, Os01g0974701|Os01g0974701, Os12g0143800|Os12g0143800	3
GO:0006511	Biological Process	ubiquitin-dependent protein catabolic process	Os01g0124900|Os01g0124900	1	112	0.0089	0.684473	ns	0.806082	ns	Os01g0124900|Os01g0124900	1		0
GO:0022857	Molecular Function	transmembrane transporter activity	Os04g0185600|Os04g0185600	1	113	0.0088	0.687717	ns	0.806082	ns	Os04g0185600|Os04g0185600	1		0
GO:0003824	Molecular Function	catalytic activity	Os04g0116800|Os04g0116800, Os07g0543100|Os07g0543100, Os09g0504000|Os09g0504000, Os01g0633500|Os01g0633500, Os07g0190000|Os07g0190000, Os11g0566800|Os11g0566800, Os01g0192900|Os01g0192900, Os02g0765600|Os02g0765600, Os07g0543300|Os07g0543300, Os01g0691000|Os01g0691000, Os01g0928600|Os01g0928600, Os05g0111800|Os05g0111800	12	1304	0.0092	0.688264	ns	0.806082	ns	Os07g0543100|Os07g0543100, Os09g0504000|Os09g0504000, Os01g0633500|Os01g0633500, Os07g0190000|Os07g0190000, Os11g0566800|Os11g0566800, Os07g0543300|Os07g0543300, Os01g0928600|Os01g0928600, Os05g0111800|Os05g0111800	8	Os04g0116800|Os04g0116800, Os01g0192900|Os01g0192900, Os02g0765600|Os02g0765600, Os01g0691000|Os01g0691000	4
GO:0031072	Molecular Function	heat shock protein binding	Os01g0923800|Os01g0923800	1	114	0.0088	0.690927	ns	0.806082	ns		0	Os01g0923800|Os01g0923800	1
GO:0051082	Molecular Function	unfolded protein binding	Os01g0923800|Os01g0923800	1	129	0.0078	0.735326	ns	0.851709	ns		0	Os01g0923800|Os01g0923800	1
GO:0007165	Biological Process	signal transduction	Os02g0592600|Os02g0592600	1	135	0.0074	0.751255	ns	0.857816	ns		0	Os02g0592600|Os02g0592600	1
GO:0016887	Molecular Function	ATP hydrolysis activity	Os09g0332300|Os09g0332300	1	135	0.0074	0.751255	ns	0.857816	ns	Os09g0332300|Os09g0332300	1		0
GO:0016020	Cellular Component	membrane	Os04g0116800|Os04g0116800, Os08g0527700|Os08g0527700, Os01g0930400|Os01g0930400, Os05g0472400|Os05g0472400, Os02g0550800|Os02g0550800, Os09g0332300|Os09g0332300, Os04g0373400|Os04g0373400, Os04g0571600|Os04g0571600, Os07g0527000|Os07g0527000	9	1098	0.0082	0.796638	ns	0.897974	ns	Os01g0930400|Os01g0930400, Os09g0332300|Os09g0332300, Os04g0373400|Os04g0373400	3	Os04g0116800|Os04g0116800, Os08g0527700|Os08g0527700, Os05g0472400|Os05g0472400, Os02g0550800|Os02g0550800, Os04g0571600|Os04g0571600, Os07g0527000|Os07g0527000	6
GO:0005737	Cellular Component	cytoplasm	Os01g0965400|Os01g0965400, Os01g0598900|Os01g0598900	2	289	0.0069	0.797579	ns	0.897974	ns	Os01g0598900|Os01g0598900	1	Os01g0965400|Os01g0965400	1
GO:0043565	Molecular Function	sequence-specific DNA binding	Os03g0809200|Os03g0809200, Os02g0462800|Os02g0462800	2	308	0.0065	0.825664	ns	0.923138	ns		0	Os03g0809200|Os03g0809200, Os02g0462800|Os02g0462800	2
GO:0006457	Biological Process	protein folding	Os01g0923800|Os01g0923800	1	184	0.0054	0.850288	ns	0.944113	ns		0	Os01g0923800|Os01g0923800	1
GO:0006355	Biological Process	regulation of transcription, DNA-templated	Os02g0677300|Os02g0677300, Os07g0136800|Os07g0136800, Os01g0863300|Os01g0863300, Os07g0137000|Os07g0137000, Os04g0572400|Os04g0572400, Os03g0809200|Os03g0809200, Os02g0676800|Os02g0676800, Os02g0462800|Os02g0462800	8	1067	0.0075	0.859614	ns	0.94793	ns	Os07g0136800|Os07g0136800, Os07g0137000|Os07g0137000	2	Os02g0677300|Os02g0677300, Os01g0863300|Os01g0863300, Os04g0572400|Os04g0572400, Os03g0809200|Os03g0809200, Os02g0676800|Os02g0676800, Os02g0462800|Os02g0462800	6
GO:0003677	Molecular Function	DNA binding	Os03g0101700|Os03g0101700, Os07g0492100|Os07g0492100, Os02g0677300|Os02g0677300, Os07g0136800|Os07g0136800, Os01g0863300|Os01g0863300, Os07g0137000|Os07g0137000, Os04g0572400|Os04g0572400, Os02g0676800|Os02g0676800, Os12g0143800|Os12g0143800	9	1226	0.0073	0.886432	ns	0.968044	ns	Os03g0101700|Os03g0101700, Os07g0492100|Os07g0492100, Os07g0136800|Os07g0136800, Os07g0137000|Os07g0137000	4	Os02g0677300|Os02g0677300, Os01g0863300|Os01g0863300, Os04g0572400|Os04g0572400, Os02g0676800|Os02g0676800, Os12g0143800|Os12g0143800	5
GO:0016021	Cellular Component	integral component of membrane	Os04g0185600|Os04g0185600, Os05g0472400|Os05g0472400, Os11g0123600|Os11g0123600, Os02g0618700|Os02g0618700, Os11g0134900|Os11g0134900	5	756	0.0066	0.889879	ns	0.968044	ns	Os04g0185600|Os04g0185600, Os11g0123600|Os11g0123600, Os02g0618700|Os02g0618700	3	Os05g0472400|Os05g0472400, Os11g0134900|Os11g0134900	2
GO:0017111	Molecular Function	nucleoside-triphosphatase activity	Os09g0332300|Os09g0332300	1	220	0.0045	0.896996	ns	0.969238	ns	Os09g0332300|Os09g0332300	1		0
GO:0008270	Molecular Function	zinc ion binding	Os02g0621100|Os02g0621100, Os01g0972000|Os01g0972000, Os07g0103000|Os07g0103000, Os01g0124900|Os01g0124900, Os12g0435000|Os12g0435000, Os08g0423600|Os08g0423600, Os05g0305200|Os05g0305200, Os02g0646200|Os02g0646200	8	1191	0.0067	0.925767	ns	0.978772	ns	Os07g0103000|Os07g0103000, Os01g0124900|Os01g0124900, Os12g0435000|Os12g0435000, Os08g0423600|Os08g0423600, Os05g0305200|Os05g0305200	5	Os02g0621100|Os02g0621100, Os01g0972000|Os01g0972000, Os02g0646200|Os02g0646200	3
GO:0005215	Molecular Function	transporter activity	Os08g0527700|Os08g0527700	1	254	0.0039	0.927697	ns	0.978772	ns		0	Os08g0527700|Os08g0527700	1
GO:0046872	Molecular Function	metal ion binding	Os12g0571000|Os12g0571000	1	269	0.0037	0.938163	ns	0.978772	ns	Os12g0571000|Os12g0571000	1		0
GO:0004553	Molecular Function	hydrolase activity, hydrolyzing O-glycosyl compounds	Os01g0691000|Os01g0691000	1	281	0.0036	0.945439	ns	0.978772	ns		0	Os01g0691000|Os01g0691000	1
GO:0016787	Molecular Function	hydrolase activity	Os07g0492100|Os07g0492100	1	284	0.0035	0.947121	ns	0.978772	ns	Os07g0492100|Os07g0492100	1		0
GO:0005622	Cellular Component	intracellular anatomical structure	Os07g0523300|Os07g0523300, Os06g0358800|Os06g0358800, Os09g0315050|Os09g0315050, Os02g0646200|Os02g0646200	4	762	0.0052	0.955163	ns	0.978772	ns	Os07g0523300|Os07g0523300, Os09g0315050|Os09g0315050	2	Os06g0358800|Os06g0358800, Os02g0646200|Os02g0646200	2
GO:0005634	Cellular Component	nucleus	Os02g0621100|Os02g0621100, Os01g0124900|Os01g0124900, Os12g0143800|Os12g0143800	3	630	0.0048	0.958233	ns	0.978772	ns	Os01g0124900|Os01g0124900	1	Os02g0621100|Os02g0621100, Os12g0143800|Os12g0143800	2
GO:0005840	Cellular Component	ribosome	Os07g0523300|Os07g0523300	1	322	0.0031	0.96445	ns	0.978772	ns	Os07g0523300|Os07g0523300	1		0
GO:0006412	Biological Process	translation	Os07g0523300|Os07g0523300	1	324	0.0031	0.965186	ns	0.978772	ns	Os07g0523300|Os07g0523300	1		0
GO:0003735	Molecular Function	structural constituent of ribosome	Os07g0523300|Os07g0523300	1	328	0.003	0.966613	ns	0.978772	ns	Os07g0523300|Os07g0523300	1		0
GO:0005515	Molecular Function	protein binding	Os01g0824700|Os01g0824700, Os02g0621100|Os02g0621100, Os04g0119800|Os04g0119800, Os09g0327575|Os09g0327575, Os01g0972000|Os01g0972000, Os07g0136800|Os07g0136800, Os04g0122000|Os04g0122000, Os01g0863300|Os01g0863300, Os07g0535100|Os07g0535100, Os01g0124900|Os01g0124900, Os02g0603100|Os02g0603100, Os04g0127500|Os04g0127500, Os07g0137000|Os07g0137000, Os01g0603800|Os01g0603800, Os05g0305200|Os05g030…	22	3197	0.0069	0.988195	ns	0.9908	ns	Os01g0824700|Os01g0824700, Os04g0119800|Os04g0119800, Os09g0327575|Os09g0327575, Os07g0136800|Os07g0136800, Os04g0122000|Os04g0122000, Os07g0535100|Os07g0535100, Os01g0124900|Os01g0124900, Os04g0127500|Os04g0127500, Os07g0137000|Os07g0137000, Os01g0603800|Os01g0603800, Os05g0305200|Os05g0305200, Os04g0122200|Os04g0122200, Os11g0695800|Os11g0695800, Os06g0557700|Os06g0557700, Os09g0326100|Os09g032…	15	Os02g0621100|Os02g0621100, Os01g0972000|Os01g0972000, Os01g0863300|Os01g0863300, Os02g0603100|Os02g0603100, Os05g0399800|Os05g0399800, Os01g0864500|Os01g0864500, Os08g0543100|Os08g0543100	7
GO:0003676	Molecular Function	nucleic acid binding	Os05g0414400|Os05g0414400, Os12g0435000|Os12g0435000, Os01g0974701|Os01g0974701	3	815	0.0037	0.9908	ns	0.9908	ns	Os05g0414400|Os05g0414400, Os12g0435000|Os12g0435000	2	Os01g0974701|Os01g0974701	1
Note: S: Significant ID Number; B: Background ID Number (the total number of ID contained in this GO term).
