# Supplementary material for: MicroRNA2871b of Dongxiang Wild Rice (Oryza rufipogon Griff.) Negatively Regulates Cold and Salt Stress Tolerance in Transgenic Rice Plants
Source: Int J Mol Sci. 2023 Sep 25;24(19):14502. doi: 10.3390/ijms241914502 (PMC10572564; doi:10.3390/ijms241914502)
Supplement: Supplementary file 1 [file ijms-24-14502-s001.zip › Table S4.xlsx]

## Sheet: Sheet1
Table S4. KEGG enrichment of differentially expressed genes
Pathway_ID	KEGG_Level_1	KEGG_Level_2	Pathway_Name	IDs	S	B	Rich.Factor	P.value	Sig.Sign.P	Q.value	Sig.Sign.Q	Up_ID	Up_Num	Down_ID	Down_Num
osa00904	Metabolism	Metabolism of terpenoids and polyketides	Diterpenoid biosynthesis	Os04g0178400|Os04g0178400, Os02g0571100|Os02g0571100, Os02g0570400|Os02g0570400, Os04g0180400|Os04g0180400, Os03g0650200|Os03g0650200, Os09g0319800|Os09g0319800, Os02g0571300|Os02g0571300, Os06g0568600|Os06g0568600, Os04g0612000|Os04g0612000, Os04g0179200|Os04g0179200	10	116	0.0862	8.58835e-08	****	5.41066e-06	****	Os04g0178400|Os04g0178400, Os02g0571100|Os02g0571100, Os02g0570400|Os02g0570400, Os04g0180400|Os04g0180400, Os03g0650200|Os03g0650200, Os02g0571300|Os02g0571300, Os06g0568600|Os06g0568600, Os04g0179200|Os04g0179200	8	Os09g0319800|Os09g0319800, Os04g0612000|Os04g0612000	2
osa00330	Metabolism	Amino acid metabolism	Arginine and proline metabolism	Os06g0270900|Os06g0270900, Os06g0270925|Os06g0270925, Os04g0498650|Os04g0498650, Os04g0183300|Os04g0183300, Os04g0182900|Os04g0182900	5	107	0.0467	0.00282663	**	0.0695794	ns	Os06g0270900|Os06g0270900, Os06g0270925|Os06g0270925, Os04g0183300|Os04g0183300, Os04g0182900|Os04g0182900	4	Os04g0498650|Os04g0498650	1
osa00062	Metabolism	Lipid metabolism	Fatty acid elongation	Os04g0116600|Os04g0116600, Os04g0116800|Os04g0116800, Os02g0552700|Os02g0552700, Os01g0150700|Os01g0150700	4	68	0.0588	0.00331331	**	0.0695794	ns	Os04g0116600|Os04g0116600	1	Os04g0116800|Os04g0116800, Os02g0552700|Os02g0552700, Os01g0150700|Os01g0150700	3
osa00903	Metabolism	Metabolism of terpenoids and polyketides	Limonene and pinene degradation	Os06g0270900|Os06g0270900, Os06g0270925|Os06g0270925	2	14	0.1429	0.00689137	**	0.092423	ns	Os06g0270900|Os06g0270900, Os06g0270925|Os06g0270925	2		0
osa00380	Metabolism	Amino acid metabolism	Tryptophan metabolism	Os06g0270900|Os06g0270900, Os01g0356951|Os01g0356951, Os06g0270925|Os06g0270925, Os04g0183300|Os04g0183300, Os04g0182900|Os04g0182900	5	134	0.0373	0.00733516	**	0.092423	ns	Os06g0270900|Os06g0270900, Os01g0356951|Os01g0356951, Os06g0270925|Os06g0270925, Os04g0183300|Os04g0183300, Os04g0182900|Os04g0182900	5		0
osa04626	Organismal Systems	Environmental adaptation	Plant-pathogen interaction	Os04g0166000|Os04g0166000, Os04g0205200|Os04g0205200, Os11g0654100|Os11g0654100, Os11g0590400|Os11g0590400, Os07g0244100|Os07g0244100, Os01g0603800|Os01g0603800, Os08g0260800|Os08g0260800, Os04g0205101|Os04g0205101, Os08g0246950|Os08g0246950, Os01g0603200|Os01g0603200, Os11g0606500|Os11g0606500, Os01g0955100|Os01g0955100, Os02g0462800|Os02g0462800	13	770	0.0169	0.021212	*	0.222726	ns	Os04g0166000|Os04g0166000, Os04g0205200|Os04g0205200, Os11g0590400|Os11g0590400, Os07g0244100|Os07g0244100, Os01g0603800|Os01g0603800, Os08g0260800|Os08g0260800, Os04g0205101|Os04g0205101, Os11g0606500|Os11g0606500	8	Os11g0654100|Os11g0654100, Os08g0246950|Os08g0246950, Os01g0603200|Os01g0603200, Os01g0955100|Os01g0955100, Os02g0462800|Os02g0462800	5
osa00310	Metabolism	Amino acid metabolism	Lysine degradation	Os06g0270900|Os06g0270900, Os02g0621100|Os02g0621100, Os06g0270925|Os06g0270925	3	73	0.0411	0.0284341	*	0.248265	ns	Os06g0270900|Os06g0270900, Os06g0270925|Os06g0270925	2	Os02g0621100|Os02g0621100	1
osa01040	Metabolism	Lipid metabolism	Biosynthesis of unsaturated fatty acids	Os04g0116600|Os04g0116600, Os02g0552700|Os02g0552700, Os01g0150700|Os01g0150700	3	76	0.0395	0.0315257	*	0.248265	ns	Os04g0116600|Os04g0116600	1	Os02g0552700|Os02g0552700, Os01g0150700|Os01g0150700	2
osa00340	Metabolism	Amino acid metabolism	Histidine metabolism	Os06g0270900|Os06g0270900, Os06g0270925|Os06g0270925	2	37	0.0541	0.0440954	*	0.308668	ns	Os06g0270900|Os06g0270900, Os06g0270925|Os06g0270925	2		0
osa00905	Metabolism	Metabolism of terpenoids and polyketides	Brassinosteroid biosynthesis	Os07g0136800|Os07g0136800, Os01g0887550|Os01g0887550	2	45	0.0444	0.0625873	ns	0.3943	ns	Os07g0136800|Os07g0136800, Os01g0887550|Os01g0887550	2		0
osa00500	Metabolism	Carbohydrate metabolism	Starch and sucrose metabolism	Os09g0298200|Os09g0298200, Os04g0249500|Os04g0249500, Os07g0543100|Os07g0543100, Os11g0540600|Os11g0540600, Os02g0765600|Os02g0765600, Os08g0167400|Os08g0167400, Os07g0543300|Os07g0543300, Os02g0123801|Os02g0123801	8	484	0.0165	0.0719257	ns	0.411938	ns	Os09g0298200|Os09g0298200, Os04g0249500|Os04g0249500, Os07g0543100|Os07g0543100, Os11g0540600|Os11g0540600, Os07g0543300|Os07g0543300, Os02g0123801|Os02g0123801	6	Os02g0765600|Os02g0765600, Os08g0167400|Os08g0167400	2
osa00944	Metabolism	Biosynthesis of other secondary metabolites	Flavone and flavonol biosynthesis	Os04g0197500|Os04g0197500, Os05g0500000|Os05g0500000	2	58	0.0345	0.0969991	ns	0.501245	ns	Os04g0197500|Os04g0197500, Os05g0500000|Os05g0500000	2		0
osa00902	Metabolism	Metabolism of terpenoids and polyketides	Monoterpenoid biosynthesis	Os02g0121700|Os02g0121700	1	12	0.0833	0.103551	ns	0.501245	ns	Os02g0121700|Os02g0121700	1		0
osa00410	Metabolism	Metabolism of other amino acids	beta-Alanine metabolism	Os06g0270900|Os06g0270900, Os06g0270925|Os06g0270925	2	63	0.0317	0.111388	ns	0.501245	ns	Os06g0270900|Os06g0270900, Os06g0270925|Os06g0270925	2		0
osa04122	Genetic Information Processing	Folding, sorting and degradation	Sulfur relay system	Os01g0598900|Os01g0598900	1	17	0.0588	0.143498	ns	0.592035	ns	Os01g0598900|Os01g0598900	1		0
osa00071	Metabolism	Lipid metabolism	Fatty acid degradation	Os06g0270900|Os06g0270900, Os06g0270925|Os06g0270925	2	78	0.0256	0.157361	ns	0.592035	ns	Os06g0270900|Os06g0270900, Os06g0270925|Os06g0270925	2		0
osa00280	Metabolism	Amino acid metabolism	Valine, leucine and isoleucine degradation	Os06g0270900|Os06g0270900, Os06g0270925|Os06g0270925	2	80	0.025	0.163741	ns	0.592035	ns	Os06g0270900|Os06g0270900, Os06g0270925|Os06g0270925	2		0
osa00941	Metabolism	Biosynthesis of other secondary metabolites	Flavonoid biosynthesis	Os01g0633500|Os01g0633500, Os11g0566800|Os11g0566800, Os04g0581100|Os04g0581100	3	163	0.0184	0.183852	ns	0.592035	ns	Os01g0633500|Os01g0633500, Os11g0566800|Os11g0566800, Os04g0581100|Os04g0581100	3		0
osa00402	Metabolism	Biosynthesis of other secondary metabolites	Benzoxazinoid biosynthesis	Os04g0182200|Os04g0182200	1	23	0.0435	0.189115	ns	0.592035	ns		0	Os04g0182200|Os04g0182200	1
osa00561	Metabolism	Lipid metabolism	Glycerolipid metabolism	Os06g0270900|Os06g0270900, Os06g0270925|Os06g0270925, Os01g0329000|Os01g0329000	3	166	0.0181	0.190706	ns	0.592035	ns	Os06g0270900|Os06g0270900, Os06g0270925|Os06g0270925	2	Os01g0329000|Os01g0329000	1
osa00073	Metabolism	Lipid metabolism	Cutin, suberine and wax biosynthesis	Os02g0734400|Os02g0734400, Os06g0150600|Os06g0150600	2	94	0.0213	0.209489	ns	0.592035	ns	Os06g0150600|Os06g0150600	1	Os02g0734400|Os02g0734400	1
osa00730	Metabolism	Metabolism of cofactors and vitamins	Thiamine metabolism	Os07g0190000|Os07g0190000	1	26	0.0385	0.211013	ns	0.592035	ns	Os07g0190000|Os07g0190000	1		0
osa00901	Metabolism	Biosynthesis of other secondary metabolites	Indole alkaloid biosynthesis	Os01g0216000|Os01g0216000, Os01g0216500|Os01g0216500	2	96	0.0208	0.21614	ns	0.592035	ns	Os01g0216500|Os01g0216500	1	Os01g0216000|Os01g0216000	1
osa00053	Metabolism	Carbohydrate metabolism	Ascorbate and aldarate metabolism	Os06g0270900|Os06g0270900, Os06g0270925|Os06g0270925	2	106	0.0189	0.249635	ns	0.646695	ns	Os06g0270900|Os06g0270900, Os06g0270925|Os06g0270925	2		0
osa00520	Metabolism	Carbohydrate metabolism	Amino sugar and nucleotide sugar metabolism	Os09g0298200|Os09g0298200, Os09g0504000|Os09g0504000, Os04g0494100|Os04g0494100, Os01g0691000|Os01g0691000	4	284	0.0141	0.256625	ns	0.646695	ns	Os09g0298200|Os09g0298200, Os09g0504000|Os09g0504000, Os04g0494100|Os04g0494100	3	Os01g0691000|Os01g0691000	1
osa00909	Metabolism	Metabolism of terpenoids and polyketides	Sesquiterpenoid and triterpenoid biosynthesis	Os07g0218200|Os07g0218200	1	36	0.0278	0.279865	ns	0.678135	ns	Os07g0218200|Os07g0218200	1		0
osa00360	Metabolism	Amino acid metabolism	Phenylalanine metabolism	Os04g0183300|Os04g0183300, Os04g0182900|Os04g0182900	2	122	0.0164	0.303449	ns	0.708048	ns	Os04g0183300|Os04g0183300, Os04g0182900|Os04g0182900	2		0
osa00620	Metabolism	Carbohydrate metabolism	Pyruvate metabolism	Os06g0270900|Os06g0270900, Os06g0270925|Os06g0270925	2	126	0.0159	0.316837	ns	0.712882	ns	Os06g0270900|Os06g0270900, Os06g0270925|Os06g0270925	2		0
osa00240	Metabolism	Nucleotide metabolism	Pyrimidine metabolism	Os02g0651000|Os02g0651000, Os01g0965400|Os01g0965400, Os02g0479300|Os02g0479300	3	229	0.0131	0.344037	ns	0.732373	ns	Os02g0651000|Os02g0651000	1	Os01g0965400|Os01g0965400, Os02g0479300|Os02g0479300	2
osa00950	Metabolism	Biosynthesis of other secondary metabolites	Isoquinoline alkaloid biosynthesis	Os01g0793300|Os01g0793300	1	47	0.0213	0.348749	ns	0.732373	ns	Os01g0793300|Os01g0793300	1		0
osa00910	Metabolism	Energy metabolism	Nitrogen metabolism	Os08g0423600|Os08g0423600	1	59	0.0169	0.416473	ns	0.815844	ns	Os08g0423600|Os08g0423600	1		0
osa03013	Genetic Information Processing	Translation	Nucleocytoplasmic transport	Os04g0153000|Os04g0153000, Os04g0147200|Os04g0147200, Os04g0152000|Os04g0152000, Os12g0408000|Os12g0408000, Os11g0513900|Os11g0513900	5	467	0.0107	0.417679	ns	0.815844	ns	Os04g0153000|Os04g0153000, Os04g0152000|Os04g0152000, Os12g0408000|Os12g0408000, Os11g0513900|Os11g0513900	4	Os04g0147200|Os04g0147200	1
osa03410	Genetic Information Processing	Replication and repair	Base excision repair	Os03g0608700|Os03g0608700	1	66	0.0152	0.452709	ns	0.815844	ns		0	Os03g0608700|Os03g0608700	1
osa02010	Environmental Information Processing	Membrane transport	ABC transporters	Os05g0414400|Os05g0414400, Os09g0332300|Os09g0332300	2	173	0.0116	0.467019	ns	0.815844	ns	Os05g0414400|Os05g0414400, Os09g0332300|Os09g0332300	2		0
osa00130	Metabolism	Metabolism of cofactors and vitamins	Ubiquinone and other terpenoid-quinone biosynthesis	Os05g0305200|Os05g0305200	1	75	0.0133	0.496043	ns	0.815844	ns	Os05g0305200|Os05g0305200	1		0
osa00900	Metabolism	Metabolism of terpenoids and polyketides	Terpenoid backbone biosynthesis	Os07g0190000|Os07g0190000	1	76	0.0132	0.500644	ns	0.815844	ns	Os07g0190000|Os07g0190000	1		0
osa00052	Metabolism	Carbohydrate metabolism	Galactose metabolism	Os11g0540600|Os11g0540600, Os08g0167400|Os08g0167400	2	189	0.0106	0.513749	ns	0.815844	ns	Os11g0540600|Os11g0540600	1	Os08g0167400|Os08g0167400	1
osa00350	Metabolism	Amino acid metabolism	Tyrosine metabolism	Os01g0793300|Os01g0793300	1	80	0.0125	0.518632	ns	0.815844	ns	Os01g0793300|Os01g0793300	1		0
osa00480	Metabolism	Metabolism of other amino acids	Glutathione metabolism	Os10g0368100|Os10g0368100, Os01g0872900|Os01g0872900	2	194	0.0103	0.527799	ns	0.815844	ns		0	Os10g0368100|Os10g0368100, Os01g0872900|Os01g0872900	2
osa00270	Metabolism	Amino acid metabolism	Cysteine and methionine metabolism	Os04g0498650|Os04g0498650, Os01g0192900|Os01g0192900	2	196	0.0102	0.533343	ns	0.815844	ns		0	Os04g0498650|Os04g0498650, Os01g0192900|Os01g0192900	2
osa03430	Genetic Information Processing	Replication and repair	Mismatch repair	Os07g0492100|Os07g0492100	1	85	0.0118	0.540219	ns	0.815844	ns	Os07g0492100|Os07g0492100	1		0
osa03020	Genetic Information Processing	Transcription	RNA polymerase	Os02g0651000|Os02g0651000	1	91	0.011	0.564861	ns	0.815844	ns	Os02g0651000|Os02g0651000	1		0
osa00906	Metabolism	Metabolism of terpenoids and polyketides	Carotenoid biosynthesis	Os02g0703600|Os02g0703600	1	93	0.0108	0.572781	ns	0.815844	ns		0	Os02g0703600|Os02g0703600	1
osa00010	Metabolism	Carbohydrate metabolism	Glycolysis / Gluconeogenesis	Os06g0270900|Os06g0270900, Os06g0270925|Os06g0270925	2	216	0.0093	0.586344	ns	0.815844	ns	Os06g0270900|Os06g0270900, Os06g0270925|Os06g0270925	2		0
osa00564	Metabolism	Lipid metabolism	Glycerophospholipid metabolism	Os02g0590200|Os02g0590200, Os01g0329000|Os01g0329000	2	217	0.0092	0.588876	ns	0.815844	ns	Os02g0590200|Os02g0590200	1	Os01g0329000|Os01g0329000	1
osa00030	Metabolism	Carbohydrate metabolism	Pentose phosphate pathway	Os01g0872900|Os01g0872900	1	99	0.0101	0.595696	ns	0.815844	ns		0	Os01g0872900|Os01g0872900	1
osa00460	Metabolism	Metabolism of other amino acids	Cyanoamino acid metabolism	Os03g0850200|Os03g0850200	1	115	0.0087	0.651023	ns	0.853253	ns	Os03g0850200|Os03g0850200	1		0
osa00600	Metabolism	Lipid metabolism	Sphingolipid metabolism	Os01g0928600|Os01g0928600	1	116	0.0086	0.654221	ns	0.853253	ns	Os01g0928600|Os01g0928600	1		0
osa00260	Metabolism	Amino acid metabolism	Glycine, serine and threonine metabolism	Os04g0107200|Os04g0107200	1	119	0.0084	0.663641	ns	0.853253	ns		0	Os04g0107200|Os04g0107200	1
osa00630	Metabolism	Carbohydrate metabolism	Glyoxylate and dicarboxylate metabolism	Os04g0107200|Os04g0107200	1	130	0.0077	0.696059	ns	0.863282	ns		0	Os04g0107200|Os04g0107200	1
osa03420	Genetic Information Processing	Replication and repair	Nucleotide excision repair	Os07g0492100|Os07g0492100	1	131	0.0076	0.698848	ns	0.863282	ns	Os07g0492100|Os07g0492100	1		0
osa04120	Genetic Information Processing	Folding, sorting and degradation	Ubiquitin mediated proteolysis	Os01g0124900|Os01g0124900, Os01g0678000|Os01g0678000	2	284	0.007	0.733138	ns	0.882671	ns	Os01g0124900|Os01g0124900, Os01g0678000|Os01g0678000	2		0
osa04712	Organismal Systems	Environmental adaptation	Circadian rhythm - plant	Os11g0566800|Os11g0566800	1	148	0.0068	0.742565	ns	0.882671	ns	Os11g0566800|Os11g0566800	1		0
osa03008	Genetic Information Processing	Translation	Ribosome biogenesis in eukaryotes	Os04g0120100|Os04g0120100	1	157	0.0064	0.763103	ns	0.890287	ns		0	Os04g0120100|Os04g0120100	1
osa00190	Metabolism	Energy metabolism	Oxidative phosphorylation	Os02g0800500|Os02g0800500	1	194	0.0052	0.831815	ns	0.940985	ns	Os02g0800500|Os02g0800500	1		0
osa00040	Metabolism	Carbohydrate metabolism	Pentose and glucuronate interconversions	Os03g0309400|Os03g0309400	1	197	0.0051	0.836431	ns	0.940985	ns	Os03g0309400|Os03g0309400	1		0
osa03018	Genetic Information Processing	Folding, sorting and degradation	RNA degradation	Os02g0774400|Os02g0774400	1	245	0.0041	0.895324	ns	0.963396	ns	Os02g0774400|Os02g0774400	1		0
osa00230	Metabolism	Nucleotide metabolism	Purine metabolism	Os02g0651000|Os02g0651000	1	262	0.0038	0.910675	ns	0.963396	ns	Os02g0651000|Os02g0651000	1		0
osa03010	Genetic Information Processing	Translation	Ribosome	Os07g0523300|Os07g0523300, Os01g0924800|Os01g0924800	2	457	0.0044	0.923676	ns	0.963396	ns	Os07g0523300|Os07g0523300, Os01g0924800|Os01g0924800	2		0
osa04016	Environmental Information Processing	Signal transduction	MAPK signaling pathway - plant	Os07g0244100|Os07g0244100, Os02g0462800|Os02g0462800	2	463	0.0043	0.927107	ns	0.963396	ns	Os07g0244100|Os07g0244100	1	Os02g0462800|Os02g0462800	1
osa04075	Environmental Information Processing	Signal transduction	Plant hormone signal transduction	Os06g0314300|Os06g0314300, Os07g0244100|Os07g0244100, Os11g0695800|Os11g0695800	3	654	0.0046	0.941197	ns	0.963396	ns	Os06g0314300|Os06g0314300, Os07g0244100|Os07g0244100, Os11g0695800|Os11g0695800	3		0
osa03040	Genetic Information Processing	Transcription	Spliceosome	Os11g0134900|Os11g0134900	1	320	0.0031	0.948104	ns	0.963396	ns		0	Os11g0134900|Os11g0134900	1
osa04141	Genetic Information Processing	Folding, sorting and degradation	Protein processing in endoplasmic reticulum	Os08g0246950|Os08g0246950	1	406	0.0025	0.976934	ns	0.976934	ns		0	Os08g0246950|Os08g0246950	1
Note: S: Significant ID Number; B: Background ID Number (the total number of ID contained in this pathway).
