# Supplementary material for: MicroRNA2871b of Dongxiang Wild Rice (Oryza rufipogon Griff.) Negatively Regulates Cold and Salt Stress Tolerance in Transgenic Rice Plants
Source: Int J Mol Sci. 2023 Sep 25;24(19):14502. doi: 10.3390/ijms241914502 (PMC10572564; doi:10.3390/ijms241914502)
Supplement: Supplementary file 1 [file ijms-24-14502-s001.zip › Table S5.xlsx]

## Sheet: Sheet1
Table S5. Putative target gene of miR2871b predicted by psRobot
miRNA ID	Gene ID	Gene Annoation	Range	Score
osa-miR2871b	LOC_Os10g13810.1	glycosyltransferase family 43 protein, putative, expressed	1385-1404	1.8
osa-miR2871b	LOC_Os02g16020.1	conserved hypothetical protein	4-24	2.5
osa-miR2871b	LOC_Os12g19370.1	DNA polymerase I family protein, expressed	4168-4188	2.5
osa-miR2871b	LOC_Os11g09750.1	transposon protein, putative, CACTA, En/Spm sub-class, expressed	1720-1740	2.8
osa-miR2871b	LOC_Os10g12190.1	nodulin, putative, expressed	715-734	2.8
osa-miR2871b	LOC_Os05g15060.1	retrotransposon protein, putative, Ty3-gypsy subclass, expressed	1298-1317	2.8
osa-miR2871b	LOC_Os03g41200.4	retrotransposon protein, putative, unclassified, expressed	1508-1528	2.8
osa-miR2871b	LOC_Os03g41200.5	retrotransposon protein, putative, unclassified, expressed	1365-1385	2.8
osa-miR2871b	LOC_Os03g41200.6	retrotransposon protein, putative, unclassified, expressed	1461-1481	2.8
osa-miR2871b	LOC_Os05g35180.1	retrotransposon protein, putative, Ty3-gypsy subclass, expressed	1301-1320	3
osa-miR2871b	LOC_Os02g13400.1	expressed protein	2714-2734	3
osa-miR2871b	LOC_Os02g13400.2	expressed protein	2822-2842	3
osa-miR2871b	LOC_Os02g16010.1	retrotransposon protein, putative, unclassified, expressed	682-702	3
osa-miR2871b	LOC_Os06g01630.1	2-oxo acid dehydrogenases acyltransferase domain containing protein, expressed	666-685	3
osa-miR2871b	LOC_Os06g01630.2	2-oxo acid dehydrogenases acyltransferase domain containing protein, expressed	666-685	3
osa-miR2871b	LOC_Os06g01630.5	2-oxo acid dehydrogenases acyltransferase domain containing protein, expressed	714-733	3
osa-miR2871b	LOC_Os06g01630.3	2-oxo acid dehydrogenases acyltransferase domain containing protein, expressed	646-665	3
osa-miR2871b	LOC_Os06g01630.6	2-oxo acid dehydrogenases acyltransferase domain containing protein, expressed	848-867	3
osa-miR2871b	LOC_Os08g07560.1	retrotransposon protein, putative, Ty3-gypsy subclass	751-771	3
osa-miR2871b	LOC_Os04g14700.1	retrotransposon protein, putative, Ty3-gypsy subclass, expressed	788-807	3
osa-miR2871b	LOC_Os04g17500.1	expressed protein	1288-1308	3
osa-miR2871b	LOC_Os02g44380.2	WD domain containing protein, putative, expressed	300-321	3
osa-miR2871b	LOC_Os06g15760.1	eukaryotic aspartyl protease domain containing protein, expressed	1696-1715	3
osa-miR2871b	LOC_Os04g32690.1	expressed protein	4820-4839	3
osa-miR2871b	LOC_Os08g36760.1	remorin C-terminal domain containing protein, putative, expressed	2261-2280	3
osa-miR2871b	LOC_Os08g39570.1	Leucine Rich Repeat family protein, expressed	1489-1509	3
osa-miR2871b	LOC_Os03g05730.1	cell division control protein 48 homolog E, putative, expressed	1440-1460	3
osa-miR2871b	LOC_Os12g17800.1	retrotransposon protein, putative, Ty3-gypsy subclass, expressed	1130-1149	3
osa-miR2871b	LOC_Os04g56710.1	GTP cyclohydrolase I 1, putative, expressed	1587-1608	3
osa-miR2871b	LOC_Os09g10770.1	OsTOP6B - Topoisomerase 6 subunit B, expressed	381-400	3
osa-miR2871b	LOC_Os03g21290.1	retrotransposon protein, putative, Ty3-gypsy subclass, expressed	1418-1437	3
osa-miR2871b	LOC_Os09g24400.1	conserved hypothetical protein	4-24	3
osa-miR2871b	LOC_Os10g19980.1	conserved hypothetical protein	4-24	3
osa-miR2871b	LOC_Os10g28510.1	expressed protein	2370-2390	3
osa-miR2871b	LOC_Os10g28510.2	expressed protein	2468-2488	3
osa-miR2871b	ChrUn.fgenesh.mRNA.29	PREDICTED: disease resistance protein RPM1-like	1041-1061	3
osa-miR2871b	LOC_Os10g42880.1	retrotransposon protein, putative, unclassified, expressed	2606-2626	3.2
osa-miR2871b	LOC_Os05g45930.1	IQ calmodulin-binding motif family protein, putative, expressed	1111-1131	3.2
osa-miR2871b	LOC_Os05g45930.2	IQ calmodulin-binding motif family protein, putative, expressed	1111-1131	3.2
osa-miR2871b	LOC_Os03g64320.1	expressed protein	1752-1772	3.2
osa-miR2871b	LOC_Os05g49180.1	protein of unknown function DUF1296 domain containing protein, expressed	1665-1684	3.2
osa-miR2871b	LOC_Os04g11370.1	expressed protein	703-723	3.2
osa-miR2871b	LOC_Os02g36090.1	expressed protein	100-120	3.2
osa-miR2871b	LOC_Os08g16340.1	transposon protein, putative, CACTA, En/Spm sub-class, expressed	1399-1419	3.2
osa-miR2871b	LOC_Os04g22500.1	retrotransposon protein, putative, unclassified, expressed	947-967	3.2
osa-miR2871b	LOC_Os04g25360.1	tRNA methyltransferase complex GCD14 subunit, putative, expressed	1354-1374	3.2
osa-miR2871b	LOC_Os08g21280.1	retrotransposon protein, putative, Ty3-gypsy subclass, expressed	808-828	3.2
osa-miR2871b	LOC_Os04g25990.1	tRNA methyltransferase complex GCD14 subunit, putative, expressed	965-985	3.2
osa-miR2871b	LOC_Os06g19510.1	hypothetical protein	658-678	3.2
osa-miR2871b	LOC_Os01g56640.2	transcription factor jumonji, putative, expressed	1056-1077	3.2
osa-miR2871b	LOC_Os06g39090.1	transposon protein, putative, unclassified, expressed	2586-2605	3.2
osa-miR2871b	LOC_Os12g09890.1	transposon protein, putative, CACTA, En/Spm sub-class, expressed	1724-1744	3.2
osa-miR2871b	LOC_Os01g65080.2	ZOS1-18 - C2H2 zinc finger protein, expressed	815-835	3.2
osa-miR2871b	LOC_Os12g12770.1	transposon protein, putative, CACTA, En/Spm sub-class, expressed	1693-1713	3.2
osa-miR2871b	LOC_Os12g13440.2	phosphatidylinositol-4-phosphate 5-Kinase, putative, expressed	8122-8142	3.2
osa-miR2871b	LOC_Os12g13440.1	phosphatidylinositol-4-phosphate 5-Kinase, putative, expressed	8134-8154	3.2
osa-miR2871b	LOC_Os07g03210.1	expressed protein	329-349	3.2
osa-miR2871b	LOC_Os07g03840.1	lectin-like receptor kinase, putative, expressed	1876-1895	3.2
osa-miR2871b	LOC_Os03g19080.1	expressed protein	2894-2913	3.2
osa-miR2871b	LOC_Os03g19080.2	expressed protein	2789-2808	3.2
osa-miR2871b	LOC_Os03g19080.3	expressed protein	2903-2922	3.2
osa-miR2871b	LOC_Os07g11340.1	transposon protein, putative, CACTA, En/Spm sub-class, expressed	562-582	3.2
osa-miR2871b	LOC_Os12g35895.1	expressed protein	1218-1238	3.2
osa-miR2871b	LOC_Os05g08990.1	glutaminyl-tRNA synthetase, putative, expressed	2702-2722	3.2
osa-miR2871b	LOC_Os05g15320.1	transposon protein, putative, CACTA, En/Spm sub-class, expressed	640-660	3.2
osa-miR2871b	LOC_Os02g03840.2	expressed protein	4381-4401	3.2
osa-miR2871b	LOC_Os03g45810.1	transposon protein, putative, CACTA, En/Spm sub-class, expressed	1696-1716	3.2
osa-miR2871b	LOC_Os03g48710.1	expressed protein	910-929	3.5
osa-miR2871b	LOC_Os05g31340.1	retrotransposon protein, putative, unclassified, expressed	1132-1152	3.5
osa-miR2871b	LOC_Os05g31350.1	conserved hypothetical protein	874-894	3.5
osa-miR2871b	LOC_Os05g31744.1	expressed protein	842-861	3.5
osa-miR2871b	LOC_Os07g33300.1	expressed protein	401-421	3.5
osa-miR2871b	LOC_Os05g32520.1	conserved hypothetical protein	187-207	3.5
osa-miR2871b	LOC_Os01g02380.1	retrotransposon protein, putative, Ty3-gypsy subclass, expressed	1288-1308	3.5
osa-miR2871b	LOC_Os01g04500.1	expressed protein	391-410	3.5
osa-miR2871b	LOC_Os05g35980.1	expressed protein	2265-2285	3.5
osa-miR2871b	LOC_Os05g35980.2	expressed protein	1596-1616	3.5
osa-miR2871b	LOC_Os01g06740.1	ribosome inactivating protein, putative, expressed	910-929	3.5
osa-miR2871b	LOC_Os07g40250.1	sex determination protein tasselseed-2, putative, expressed	100-119	3.5
osa-miR2871b	LOC_Os02g19840.1	retrotransposon protein, putative, Ty3-gypsy subclass, expressed	1000-1020	3.5
osa-miR2871b	LOC_Os05g45040.1	OsFBX170 - F-box domain containing protein, expressed	670-689	3.5
osa-miR2871b	LOC_Os11g07280.2	coatomer subunit beta-1, putative, expressed	2941-2960	3.5
osa-miR2871b	LOC_Os03g64300.1	THION30 - Plant thionin family protein precursor, expressed	1727-1747	3.5
osa-miR2871b	LOC_Os07g47620.1	universal stress protein domain containing protein, putative, expressed	1956-1976	3.5
osa-miR2871b	LOC_Os04g01030.1	retrotransposon protein, putative, Ty3-gypsy subclass, expressed	2712-2731	3.5
osa-miR2871b	LOC_Os02g27870.2	expressed protein	424-444	3.5
osa-miR2871b	LOC_Os02g28465.1	expressed protein	951-971	3.5
osa-miR2871b	LOC_Os11g11580.1	NB-ARC domain containing protein, expressed	1676-1696	3.5
osa-miR2871b	LOC_Os05g51910.1	retrotransposon protein, putative, unclassified, expressed	2247-2267	3.5
osa-miR2871b	LOC_Os05g52070.1	retrotransposon protein, putative, Ty3-gypsy subclass, expressed	2137-2157	3.5
osa-miR2871b	LOC_Os11g14580.1	retrotransposon protein, putative, Ty3-gypsy subclass, expressed	1066-1086	3.5
osa-miR2871b	LOC_Os06g02380.1	T-complex protein, putative, expressed	2012-2032	3.5
osa-miR2871b	LOC_Os06g02380.2	T-complex protein, putative, expressed	2009-2029	3.5
osa-miR2871b	LOC_Os01g27160.1	cullin, putative, expressed	2821-2840	3.5
osa-miR2871b	LOC_Os11g17260.1	retrotransposon protein, putative, Ty3-gypsy subclass	4-24	3.5
osa-miR2871b	LOC_Os06g04100.1	conserved hypothetical protein	1288-1308	3.5
osa-miR2871b	LOC_Os08g07950.1	NB-ARC domain containing protein, expressed	5012-5032	3.5
osa-miR2871b	LOC_Os08g12210.1	retrotransposon protein, putative, Ty3-gypsy subclass, expressed	1360-1380	3.5
osa-miR2871b	LOC_Os06g09770.1	expressed protein	244-264	3.5
osa-miR2871b	LOC_Os02g43600.1	50S ribosomal protein L19, chloroplast precursor, putative, expressed	687-706	3.5
osa-miR2871b	LOC_Os11g32940.1	OsFBX421 - F-box domain containing protein, expressed	2035-2055	3.5
osa-miR2871b	LOC_Os11g32940.2	OsFBX421 - F-box domain containing protein, expressed	2347-2367	3.5
osa-miR2871b	LOC_Os11g32940.3	OsFBX421 - F-box domain containing protein, expressed	2327-2347	3.5
osa-miR2871b	LOC_Os11g32940.4	OsFBX421 - F-box domain containing protein, expressed	2343-2363	3.5
osa-miR2871b	LOC_Os08g18220.1	retrotransposon protein, putative, unclassified, expressed	1006-1026	3.5
osa-miR2871b	LOC_Os08g18730.1	retrotransposon protein, putative, unclassified, expressed	3526-3546	3.5
osa-miR2871b	LOC_Os08g18740.1	zinc knuckle family protein, expressed	985-1005	3.5
osa-miR2871b	LOC_Os08g18750.1	conserved hypothetical protein	1015-1035	3.5
osa-miR2871b	LOC_Os08g18770.1	retrotransposon protein, putative, unclassified, expressed	187-207	3.5
osa-miR2871b	LOC_Os08g18800.1	conserved hypothetical protein	1249-1269	3.5
osa-miR2871b	LOC_Os08g18810.1	conserved hypothetical protein	1249-1269	3.5
osa-miR2871b	LOC_Os08g18820.1	zinc knuckle family protein, expressed	3391-3411	3.5
osa-miR2871b	LOC_Os08g18820.1	zinc knuckle family protein, expressed	1249-1269	3.5
osa-miR2871b	LOC_Os11g36130.1	hypothetical protein	193-213	3.5
osa-miR2871b	LOC_Os06g17580.1	expressed protein	430-451	3.5
osa-miR2871b	LOC_Os06g18740.1	retrotransposon protein, putative, Ty3-gypsy subclass, expressed	1562-1581	3.5
osa-miR2871b	LOC_Os11g37300.1	OsFBDUF53 - F-box and DUF domain containing protein, expressed	1628-1649	3.5
osa-miR2871b	LOC_Os11g40009.1	phospholipase, patatin family, putative, expressed	2198-2218	3.5
osa-miR2871b	LOC_Os11g40009.2	phospholipase, patatin family, putative, expressed	1488-1508	3.5
osa-miR2871b	LOC_Os06g21640.1	retrotransposon protein, putative, Ty3-gypsy subclass, expressed	1066-1086	3.5
osa-miR2871b	LOC_Os11g41720.1	TNP1, putative, expressed	1142-1161	3.5
osa-miR2871b	LOC_Os04g34260.1	retrotransposon protein, putative, Ty3-gypsy subclass, expressed	1360-1380	3.5
osa-miR2871b	LOC_Os11g43290.1	retrotransposon protein, putative, Ty3-gypsy subclass, expressed	2255-2274	3.5
osa-miR2871b	LOC_Os11g44330.1	expressed protein	2684-2705	3.5
osa-miR2871b	LOC_Os04g37840.1	retrotransposon protein, putative, Ty3-gypsy subclass, expressed	1360-1380	3.5
osa-miR2871b	LOC_Os04g38960.1	expressed protein	1531-1552	3.5
osa-miR2871b	LOC_Os06g31640.1	retrotransposon protein, putative, Ty3-gypsy subclass, expressed	1360-1380	3.5
osa-miR2871b	LOC_Os06g32120.1	retrotransposon protein, putative, Ty3-gypsy subclass, expressed	1360-1380	3.5
osa-miR2871b	LOC_Os01g58570.1	retrotransposon protein, putative, Ty3-gypsy subclass, expressed	1360-1380	3.5
osa-miR2871b	LOC_Os12g03210.1	transposon protein, putative, Mariner sub-class, expressed	118-138	3.5
osa-miR2871b	LOC_Os08g39000.1	expressed protein	853-872	3.5
osa-miR2871b	LOC_Os08g39694.2	cytochrome P450, putative, expressed	281-300	3.5
osa-miR2871b	LOC_Os12g06610.1	nucleolar complex protein 2, putative, expressed	2112-2131	3.5
osa-miR2871b	LOC_Os08g40640.1	retrotransposon protein, putative, Ty1-copia subclass, expressed	118-138	3.5
osa-miR2871b	LOC_Os12g08620.1	retrotransposon protein, putative, Ty3-gypsy subclass, expressed	1048-1068	3.5
osa-miR2871b	LOC_Os06g40520.1	TNP1, putative, expressed	1142-1161	3.5
osa-miR2871b	LOC_Os03g05480.1	ZOS3-01 - C2H2 zinc finger protein, expressed	1709-1729	3.5
osa-miR2871b	LOC_Os04g47240.2	STE_MEKK_ste11_MAP3K.17 - STE kinases include homologs to sterile 7, sterile 11 and sterile 20 from yeast, expressed	3253-3273	3.5
osa-miR2871b	LOC_Os04g47240.3	STE_MEKK_ste11_MAP3K.17 - STE kinases include homologs to sterile 7, sterile 11 and sterile 20 from yeast, expressed	3548-3568	3.5
osa-miR2871b	LOC_Os04g47240.1	STE_MEKK_ste11_MAP3K.17 - STE kinases include homologs to sterile 7, sterile 11 and sterile 20 from yeast, expressed	3476-3496	3.5
osa-miR2871b	LOC_Os06g40704.2	stromal membrane-associated protein, putative, expressed	762-782	3.5
osa-miR2871b	LOC_Os06g40704.1	stromal membrane-associated protein, putative, expressed	751-771	3.5
osa-miR2871b	LOC_Os06g40704.3	stromal membrane-associated protein, putative, expressed	1046-1066	3.5
osa-miR2871b	LOC_Os12g09220.1	expressed protein	257-276	3.5
osa-miR2871b	LOC_Os04g47530.1	transmembrane protein, putative, expressed	310-330	3.5
osa-miR2871b	LOC_Os03g06900.1	DNA topoisomerase 3 protein, putative, expressed	933-953	3.5
osa-miR2871b	LOC_Os09g01460.1	retrotransposon protein, putative, Ty3-gypsy subclass, expressed	541-561	3.5
osa-miR2871b	LOC_Os09g02110.1	retrotransposon protein, putative, Ty3-gypsy subclass, expressed	1291-1311	3.5
osa-miR2871b	LOC_Os06g45650.1	OsMADS30 - MADS-box family gene with MIKCc type-box, expressed	711-732	3.5
osa-miR2871b	LOC_Os01g70670.1	BTBM1 - Bric-a-Brac, Tramtrack, Broad Complex BTB domain with Meprin and TRAF Homology MATH domain, expressed	2749-2768	3.5
osa-miR2871b	LOC_Os01g70670.2	BTBM1 - Bric-a-Brac, Tramtrack, Broad Complex BTB domain with Meprin and TRAF Homology MATH domain, expressed	2710-2729	3.5
osa-miR2871b	LOC_Os04g53890.1	retrotransposon protein, putative, Ty3-gypsy subclass, expressed	1360-1380	3.5
osa-miR2871b	LOC_Os12g18360.1	NB-ARC domain containing protein, expressed	1797-1816	3.5
osa-miR2871b	LOC_Os12g18360.2	NB-ARC domain containing protein, expressed	1797-1816	3.5
osa-miR2871b	LOC_Os06g48440.1	retrotransposon protein, putative, Ty3-gypsy subclass, expressed	1465-1485	3.5
osa-miR2871b	LOC_Os09g06910.1	retrotransposon protein, putative, unclassified, expressed	1061-1080	3.5
osa-miR2871b	LOC_Os04g55320.1	retrotransposon protein, putative, Ty3-gypsy subclass, expressed	1315-1335	3.5
osa-miR2871b	LOC_Os01g72880.1	DNA mismatch repair protein Mlh1, putative, expressed	2404-2424	3.5
osa-miR2871b	LOC_Os06g49450.1	expressed protein	565-585	3.5
osa-miR2871b	LOC_Os06g49450.2	expressed protein	559-579	3.5
osa-miR2871b	LOC_Os06g49450.3	expressed protein	565-585	3.5
osa-miR2871b	LOC_Os03g13810.3	expressed protein	569-588	3.5
osa-miR2871b	LOC_Os12g21640.1	retrotransposon protein, putative, Ty3-gypsy subclass, expressed	1360-1380	3.5
osa-miR2871b	LOC_Os01g74610.1	zinc finger, C3HC4 type domain containing protein, expressed	5898-5919	3.5
osa-miR2871b	LOC_Os03g15450.1	retrotransposon protein, putative, Ty3-gypsy subclass, expressed	1360-1380	3.5
osa-miR2871b	LOC_Os03g16130.5	CAMK_CAMK_like_ULKh_APGy.2 - CAMK includes calcium/calmodulin depedent protein kinases, expressed	44-64	3.5
osa-miR2871b	LOC_Os12g25190.1	retrotransposon protein, putative, Ty1-copia subclass, expressed	1790-1809	3.5
osa-miR2871b	LOC_Os04g58870.2	exo70 exocyst complex subunit, putative, expressed	623-643	3.5
osa-miR2871b	LOC_Os04g58870.3	exo70 exocyst complex subunit, putative, expressed	783-803	3.5
osa-miR2871b	LOC_Os03g17634.1	PPR repeat domain containing protein, putative, expressed	2779-2798	3.5
osa-miR2871b	LOC_Os12g27490.1	retrotransposon protein, putative, Ty3-gypsy subclass, expressed	1699-1719	3.5
osa-miR2871b	LOC_Os07g04090.1	retrotransposon protein, putative, Ty3-gypsy subclass	1309-1329	3.5
osa-miR2871b	LOC_Os05g01970.2	NAD dependent epimerase/dehydratase family protein, putative, expressed	1296-1316	3.5
osa-miR2871b	LOC_Os10g06550.1	retrotransposon protein, putative, Ty3-gypsy subclass, expressed	372-392	3.5
osa-miR2871b	LOC_Os03g20750.1	outer mitochondrial membrane porin, putative, expressed	675-695	3.5
osa-miR2871b	LOC_Os12g31460.1	heat shock protein DnaJ, putative, expressed	840-860	3.5
osa-miR2871b	LOC_Os05g04790.1	retrotransposon protein, putative, Ty3-gypsy subclass, expressed	1315-1335	3.5
osa-miR2871b	LOC_Os09g24390.1	zinc knuckle family protein, expressed	1288-1308	3.5
osa-miR2871b	LOC_Os03g26260.1	NB-ARC domain containing protein, expressed	2124-2144	3.5
osa-miR2871b	LOC_Os05g08810.1	phosphatidylinositol 3-kinase, root isoform, putative, expressed	3109-3130	3.5
osa-miR2871b	LOC_Os05g08810.2	phosphatidylinositol 3-kinase, root isoform, putative, expressed	3253-3274	3.5
osa-miR2871b	LOC_Os10g18670.1	retrotransposon protein, putative, unclassified, expressed	991-1011	3.5
osa-miR2871b	LOC_Os07g15030.1	retrotransposon protein, putative, unclassified, expressed	1192-1213	3.5
osa-miR2871b	LOC_Os10g21810.2	histidine kinase, putative, expressed	4005-4024	3.5
osa-miR2871b	LOC_Os10g21810.1	histidine kinase, putative, expressed	3368-3387	3.5
osa-miR2871b	LOC_Os09g28450.1	paramyosin, putative, expressed	2404-2424	3.5
osa-miR2871b	LOC_Os09g30170.1	F-box protein interaction domain containing protein, expressed	328-349	3.5
osa-miR2871b	LOC_Os09g30170.2	F-box protein interaction domain containing protein, expressed	183-204	3.5
osa-miR2871b	LOC_Os09g30170.3	F-box protein interaction domain containing protein, expressed	183-204	3.5
osa-miR2871b	LOC_Os05g16824.1	SHR5-receptor-like kinase, putative, expressed	3170-3189	3.5
osa-miR2871b	LOC_Os05g16824.4	SHR5-receptor-like kinase, putative, expressed	3109-3128	3.5
osa-miR2871b	LOC_Os05g16824.3	SHR5-receptor-like kinase, putative, expressed	3077-3096	3.5
osa-miR2871b	LOC_Os05g16824.2	SHR5-receptor-like kinase, putative, expressed	3043-3062	3.5
osa-miR2871b	LOC_Os05g16850.1	retrotransposon protein, putative, Ty3-gypsy subclass, expressed	1360-1380	3.5
osa-miR2871b	LOC_Os10g28510.1	expressed protein	3494-3514	3.5
osa-miR2871b	LOC_Os10g28510.2	expressed protein	3592-3612	3.5
osa-miR2871b	LOC_Os05g19330.1	retrotransposon protein, putative, Ty3-gypsy subclass, expressed	1360-1380	3.5
osa-miR2871b	LOC_Os12g44390.1	RecF/RecN/SMC N terminal domain containing protein, expressed	1907-1927	3.5
osa-miR2871b	LOC_Os10g29560.1	transposon protein, putative, CACTA, En/Spm sub-class, expressed	2089-2109	3.5
osa-miR2871b	LOC_Os03g40550.1	kinase, pfkB family, putative, expressed	648-667	3.5
osa-miR2871b	LOC_Os02g04050.1	chromosome segregation protein, putative, expressed	1786-1805	3.5
osa-miR2871b	LOC_Os02g04980.1	transposon protein, putative, unclassified, expressed	1478-1497	3.5
osa-miR2871b	LOC_Os07g30690.1	indole-3-acetate beta-glucosyltransferase, putative, expressed	1844-1863	3.5
osa-miR2871b	ChrSy.fgenesh.mRNA.61	OSJNBa0070O11.7	1207-1227	3.5
osa-miR2871b	LOC_Os05g28520.2	MRH1, putative, expressed	90-110	3.5
osa-miR2871b	LOC_Os03g48850.2	valyl-tRNA synthetase, putative, expressed	2640-2660	3.8
osa-miR2871b	LOC_Os03g48850.1	valyl-tRNA synthetase, putative, expressed	2640-2660	3.8
osa-miR2871b	LOC_Os03g49040.1	transposon protein, putative, CACTA, En/Spm sub-class, expressed	1465-1485	3.8
osa-miR2871b	LOC_Os07g32340.1	retrotransposon protein, putative, unclassified, expressed	1420-1439	3.8
osa-miR2871b	LOC_Os07g32340.2	retrotransposon protein, putative, unclassified, expressed	1416-1435	3.8
osa-miR2871b	LOC_Os07g32340.3	retrotransposon protein, putative, unclassified, expressed	1459-1478	3.8
osa-miR2871b	LOC_Os10g35790.1	Rf1, mitochondrial precursor, putative, expressed	905-924	3.8
osa-miR2871b	LOC_Os01g02690.1	resistance-related receptor-like kinase, putative, expressed	1099-1119	3.8
osa-miR2871b	LOC_Os07g34510.1	retrotransposon protein, putative, unclassified, expressed	5104-5124	3.8
osa-miR2871b	LOC_Os05g34380.1	cytochrome P450, putative, expressed	914-934	3.8
osa-miR2871b	LOC_Os02g13250.1	transposon protein, putative, CACTA, En/Spm sub-class, expressed	1333-1353	3.8
osa-miR2871b	LOC_Os10g41170.1	dehydrogenase, putative, expressed	1694-1714	3.8
osa-miR2871b	LOC_Os02g14550.1	transposon protein, putative, CACTA, En/Spm sub-class, expressed	1480-1500	3.8
osa-miR2871b	LOC_Os10g41838.2	F-box protein interaction domain containing protein, expressed	962-981	3.8
osa-miR2871b	LOC_Os10g41838.1	F-box protein interaction domain containing protein, expressed	1398-1417	3.8
osa-miR2871b	LOC_Os03g57020.1	expressed protein	182-202	3.8
osa-miR2871b	LOC_Os10g42720.1	acyltransferase, putative, expressed	630-651	3.8
osa-miR2871b	LOC_Os05g41040.1	transposon protein, putative, unclassified, expressed	724-744	3.8
osa-miR2871b	LOC_Os03g59225.1	expressed protein	1670-1690	3.8
osa-miR2871b	LOC_Os02g21720.1	transposon protein, putative, CACTA, En/Spm sub-class, expressed	1756-1776	3.8
osa-miR2871b	LOC_Os05g45875.1	expressed protein	1468-1487	3.8
osa-miR2871b	LOC_Os05g45875.2	expressed protein	1586-1605	3.8
osa-miR2871b	LOC_Os11g07050.1	FHA domain containing protein, putative, expressed	2777-2796	3.8
osa-miR2871b	LOC_Os05g48790.3	expressed protein	592-611	3.8
osa-miR2871b	LOC_Os05g48790.4	expressed protein	592-611	3.8
osa-miR2871b	LOC_Os05g48790.2	expressed protein	1076-1095	3.8
osa-miR2871b	LOC_Os05g48790.1	expressed protein	1255-1274	3.8
osa-miR2871b	LOC_Os05g48920.1	retrotransposon protein, putative, unclassified	454-474	3.8
osa-miR2871b	LOC_Os01g19710.1	transposon protein, putative, CACTA, En/Spm sub-class, expressed	1406-1426	3.8
osa-miR2871b	LOC_Os04g02754.1	amidase family protein, putative, expressed	1618-1639	3.8
osa-miR2871b	LOC_Os05g49980.1	OsFBL26 - F-box domain and LRR containing protein, expressed	2259-2279	3.8
osa-miR2871b	LOC_Os02g27950.1	ataxin-2 related protein, putative, expressed	2234-2254	3.8
osa-miR2871b	LOC_Os02g27950.2	ataxin-2 related protein, putative, expressed	2228-2248	3.8
osa-miR2871b	LOC_Os01g22140.1	transposon protein, putative, CACTA, En/Spm sub-class, expressed	1285-1305	3.8
osa-miR2871b	LOC_Os01g24080.1	expressed protein	370-391	3.8
osa-miR2871b	LOC_Os05g51640.1	adhesion regulating molecule family, putative, expressed	1208-1228	3.8
osa-miR2871b	LOC_Os05g51640.2	adhesion regulating molecule family, putative, expressed	542-562	3.8
osa-miR2871b	LOC_Os02g30390.1	ransposon protein, putative, CACTA, En/Spm sub-class, expressed	1420-1440	3.8
osa-miR2871b	LOC_Os01g24890.1	transposon protein, putative, CACTA, En/Spm sub-class, expressed	1150-1170	3.8
osa-miR2871b	LOC_Os08g03750.1	expressed protein	954-973	3.8
osa-miR2871b	LOC_Os01g25450.1	AIG1 family protein, expressed	4828-4848	3.8
osa-miR2871b	LOC_Os11g15430.1	transposon protein, putative, CACTA, En/Spm sub-class, expressed	1252-1272	3.8
osa-miR2871b	LOC_Os11g17920.1	expressed protein	155-175	3.8
osa-miR2871b	LOC_Os11g18620.1	retrotransposon protein, putative, Ty3-gypsy subclass, expressed	1196-1215	3.8
osa-miR2871b	LOC_Os04g11370.1	expressed protein	730-750	3.8
osa-miR2871b	LOC_Os08g10350.1	integral membrane family protein, putative, expressed	858-878	3.8
osa-miR2871b	LOC_Os11g26130.1	receptor protein kinase TMK1 precursor, putative, expressed	1835-1854	3.8
osa-miR2871b	LOC_Os11g27740.1	retrotransposon protein, putative, Ty3-gypsy subclass, expressed	302-321	3.8
osa-miR2871b	LOC_Os08g13960.1	retrotransposon protein, putative, Ty1-copia subclass, expressed	2736-2757	3.8
osa-miR2871b	LOC_Os11g30740.1	transposon protein, putative, CACTA, En/Spm sub-class, expressed	1582-1602	3.8
osa-miR2871b	LOC_Os08g15510.1	transposon protein, putative, unclassified, expressed	907-927	3.8
osa-miR2871b	LOC_Os06g14780.1	expressed protein	1461-1481	3.8
osa-miR2871b	LOC_Os06g14970.1	hypothetical protein	367-387	3.8
osa-miR2871b	LOC_Os08g19770.1	expressed protein	1212-1233	3.8
osa-miR2871b	LOC_Os04g24690.1	transposon protein, putative, CACTA, En/Spm sub-class, expressed	4247-4267	3.8
osa-miR2871b	LOC_Os06g18090.1	retrotransposon protein, putative, Ty3-gypsy subclass, expressed	1189-1209	3.8
osa-miR2871b	LOC_Os11g39920.1	expressed protein	801-820	3.8
osa-miR2871b	LOC_Os08g28540.1	resistance protein LR10, putative, expressed	1986-2006	3.8
osa-miR2871b	LOC_Os08g28760.1	transposon protein, putative, CACTA, En/Spm sub-class, expressed	982-1002	3.8
osa-miR2871b	LOC_Os02g54510.3	protein kinase domain containing protein, expressed	3905-3926	3.8
osa-miR2871b	LOC_Os02g54510.1	protein kinase domain containing protein, expressed	3946-3967	3.8
osa-miR2871b	LOC_Os02g54510.2	protein kinase domain containing protein, expressed	3732-3753	3.8
osa-miR2871b	LOC_Os11g45790.1	NB-ARC domain containing protein, expressed	2012-2032	3.8
osa-miR2871b	LOC_Os04g38525.1	expressed protein	422-442	3.8
osa-miR2871b	LOC_Os04g38520.1	CPuORF18 - conserved peptide uORF-containing transcript, expressed	466-486	3.8
osa-miR2871b	LOC_Os06g32720.1	zinc finger C-x8-C-x5-C-x3-H type family protein, expressed	795-815	3.8
osa-miR2871b	LOC_Os01g57160.1	transposon protein, putative, CACTA, En/Spm sub-class, expressed	2008-2028	3.8
osa-miR2871b	LOC_Os04g41670.1	transposon protein, putative, CACTA, En/Spm sub-class, expressed	1360-1380	3.8
osa-miR2871b	LOC_Os12g05820.1	expressed protein	374-393	3.8
osa-miR2871b	LOC_Os12g06270.1	retrotransposon protein, putative, unclassified, expressed	863-883	3.8
osa-miR2871b	LOC_Os04g44950.1	short-chain dehydrogenase/reductase, putative, expressed	1217-1237	3.8
osa-miR2871b	LOC_Os01g62040.2	ruvB-like, putative, expressed	1233-1253	3.8
osa-miR2871b	LOC_Os08g40650.1	senescence-induced receptor-like serine/threonine-protein kinase precursor, putative, expressed	584-604	3.8
osa-miR2871b	LOC_Os12g12410.1	retrotransposon protein, putative, Ty3-gypsy subclass, expressed	1375-1395	3.8
osa-miR2871b	LOC_Os09g01750.1	transposon protein, putative, CACTA, En/Spm sub-class	1591-1611	3.8
osa-miR2871b	LOC_Os03g09100.1	calmodulin-binding transcription activator, putative, expressed	3168-3188	3.8
osa-miR2871b	LOC_Os03g11960.1	copper/zinc superoxide dismutase, putative, expressed	47-66	3.8
osa-miR2871b	LOC_Os09g07640.1	retrotransposon protein, putative, unclassified, expressed	2712-2732	3.8
osa-miR2871b	LOC_Os09g08790.1	transposon protein, putative, CACTA, En/Spm sub-class, expressed	1810-1830	3.8
osa-miR2871b	LOC_Os04g56630.1	transposon protein, putative, unclassified, expressed	2044-2063	3.8
osa-miR2871b	LOC_Os04g56630.2	transposon protein, putative, unclassified, expressed	2044-2063	3.8
osa-miR2871b	LOC_Os03g14890.2	AGAP008572-PA, putative, expressed	561-581	3.8
osa-miR2871b	LOC_Os04g57510.1	exostosin family domain containing protein, expressed	1919-1939	3.8
osa-miR2871b	LOC_Os04g57510.2	exostosin family domain containing protein, expressed	1951-1971	3.8
osa-miR2871b	LOC_Os06g51360.2	lysM domain containing protein, putative, expressed	2079-2098	3.8
osa-miR2871b	LOC_Os06g51360.1	lysM domain containing protein, putative, expressed	1394-1413	3.8
osa-miR2871b	LOC_Os12g24820.1	retrotransposon protein, putative, Ty3-gypsy subclass, expressed	658-678	3.8
osa-miR2871b	LOC_Os09g11850.1	ulp1 protease family, C-terminal catalytic domain containing protein, expressed	879-898	3.8
osa-miR2871b	LOC_Os04g58430.1	retrotransposon protein, putative, unclassified	706-726	3.8
osa-miR2871b	LOC_Os09g14040.1	transposon protein, putative, unclassified, expressed	802-822	3.8
osa-miR2871b	LOC_Os12g27400.1	transposon protein, putative, CACTA, En/Spm sub-class	1030-1050	3.8
osa-miR2871b	LOC_Os09g14520.1	integral membrane protein, putative, expressed	622-642	3.8
osa-miR2871b	LOC_Os12g29630.1	transposon protein, putative, CACTA, En/Spm sub-class, expressed	1690-1710	3.8
osa-miR2871b	LOC_Os09g17710.1	transposon protein, putative, unclassified, expressed	337-357	3.8
osa-miR2871b	LOC_Os10g09810.1	retrotransposon protein, putative, unclassified, expressed	364-384	3.8
osa-miR2871b	LOC_Os12g32710.1	NB-ARC domain containing protein, expressed	1229-1249	3.8
osa-miR2871b	LOC_Os12g32790.1	disease resistance RPP13-like protein 1, putative, expressed	1347-1367	3.8
osa-miR2871b	LOC_Os10g13810.1	glycosyltransferase family 43 protein, putative, expressed	1349-1368	3.8
osa-miR2871b	LOC_Os09g23250.1	expressed protein	936-955	3.8
osa-miR2871b	LOC_Os03g25220.1	OsFBX88 - F-box domain containing protein, expressed	214-234	3.8
osa-miR2871b	LOC_Os03g25240.1	OsFBX89 - F-box domain containing protein, expressed	217-237	3.8
osa-miR2871b	LOC_Os03g25490.1	cytochrome P450 72A1, putative, expressed	271-290	3.8
osa-miR2871b	LOC_Os03g25490.2	cytochrome P450 72A1, putative, expressed	271-290	3.8
osa-miR2871b	LOC_Os10g19890.1	retrotransposon protein, putative, LINE subclass, expressed	577-597	3.8
osa-miR2871b	LOC_Os10g20980.1	transposon protein, putative, CACTA, En/Spm sub-class, expressed	1078-1098	3.8
osa-miR2871b	LOC_Os03g29910.2	expressed protein	2870-2890	3.8
osa-miR2871b	LOC_Os05g14410.1	transposon protein, putative, CACTA, En/Spm sub-class, expressed	1582-1602	3.8
osa-miR2871b	LOC_Os03g31730.1	expressed protein	160-180	3.8
osa-miR2871b	LOC_Os09g30454.1	OsWAK87 - OsWAK receptor-like protein kinase, expressed	3079-3099	3.8
osa-miR2871b	LOC_Os03g33750.1	retrotransposon protein, putative, LINE subclass, expressed	130-151	3.8
osa-miR2871b	LOC_Os12g43850.1	retrotransposon protein, putative, unclassified, expressed	2602-2622	3.8
osa-miR2871b	LOC_Os10g28610.1	KIP1, putative, expressed	2328-2349	3.8
osa-miR2871b	LOC_Os03g37864.1	expressed protein	827-846	3.8
osa-miR2871b	LOC_Os03g39540.1	cytochrome P450, putative, expressed	245-265	3.8
osa-miR2871b	LOC_Os09g36110.1	OsSub59 - Putative Subtilisin homologue, expressed	1270-1290	3.8
osa-miR2871b	LOC_Os07g26440.1	expressed protein	1912-1933	3.8
osa-miR2871b	LOC_Os07g26440.2	expressed protein	1912-1933	3.8
osa-miR2871b	LOC_Os07g26440.3	expressed protein	1912-1933	3.8
osa-miR2871b	LOC_Os03g42760.1	zinc finger protein-related, putative, expressed	871-890	3.8
osa-miR2871b	LOC_Os03g43480.1	AGG2, putative, expressed	111-131	3.8
osa-miR2871b	LOC_Os05g24580.1	MEMO1, putative, expressed	262-283	3.8
osa-miR2871b	LOC_Os05g25170.1	transposon protein, putative, CACTA, En/Spm sub-class, expressed	1537-1557	3.8
osa-miR2871b	LOC_Os03g44590.1	transposon protein, putative, unclassified, expressed	667-687	3.8
osa-miR2871b	LOC_Os03g46280.1	transposon protein, putative, CACTA, En/Spm sub-class, expressed	1438-1458	3.8
osa-miR2871b	LOC_Os10g34480.1	cytochrome P450, putative, expressed	2027-2047	4
osa-miR2871b	LOC_Os10g35210.1	expressed protein	1620-1639	4
osa-miR2871b	LOC_Os05g31230.1	N-acetyltransferase ESCO1, putative, expressed	528-548	4
osa-miR2871b	LOC_Os05g31744.1	expressed protein	797-816	4
osa-miR2871b	LOC_Os02g07960.4	STRUBBELIG-RECEPTOR FAMILY 3 precursor, putative, expressed	4202-4221	4
osa-miR2871b	LOC_Os05g32260.1	expressed protein	199-219	4
osa-miR2871b	LOC_Os07g33740.1	vrga1, putative, expressed	3376-3396	4
osa-miR2871b	LOC_Os03g51090.1	OsFBDUF17 - F-box and DUF domain containing protein, expressed	1526-1545	4
osa-miR2871b	LOC_Os02g09870.1	retrotransposon protein, putative, Ty1-copia subclass, expressed	2352-2373	4
osa-miR2871b	LOC_Os03g52180.1	4-hydroxy-3-methylbut-2-enyl diphosphate reductase, putative, expressed	289-309	4
osa-miR2871b	LOC_Os05g34270.1	inactive receptor kinase At1g27190 precursor, putative, expressed	1147-1166	4
osa-miR2871b	LOC_Os03g52630.2	endoglucanase, putative, expressed	1381-1402	4
osa-miR2871b	LOC_Os03g52630.1	endoglucanase, putative, expressed	1970-1991	4
osa-miR2871b	LOC_Os02g10660.1	glycosyl hydrolases family 17, putative, expressed	1864-1883	4
osa-miR2871b	LOC_Os02g10690.1	targeting protein for Xklp2, putative, expressed	827-846	4
osa-miR2871b	LOC_Os02g10690.2	targeting protein for Xklp2, putative, expressed	811-830	4
osa-miR2871b	LOC_Os03g52794.1	phosphatidylinositol kinase, putative, expressed	2948-2967	4
osa-miR2871b	LOC_Os05g35860.1	retrotransposon protein, putative, unclassified, expressed	3533-3552	4
osa-miR2871b	LOC_Os03g54000.1	oligopeptide transporter, putative, expressed	2802-2821	4
osa-miR2871b	LOC_Os03g54000.2	oligopeptide transporter, putative, expressed	2895-2914	4
osa-miR2871b	LOC_Os01g06550.1	NF-X1-type zinc finger protein, putative, expressed	2977-2996	4
osa-miR2871b	LOC_Os05g37160.1	tubulin/FtsZ domain containing protein, putative, expressed	1237-1257	4
osa-miR2871b	LOC_Os03g55210.1	TKL_IRAK_CrRLK1L-1.1 - The CrRLK1L-1 subfamily has homology to the CrRLK1L homolog, expressed	2746-2765	4
osa-miR2871b	LOC_Os10g40806.1	conserved hypothetical protein	920-939	4
osa-miR2871b	LOC_Os02g13970.1	Complex I intermediate-associated protein 30 domain containing protein, putative, expressed	423-442	4
osa-miR2871b	LOC_Os02g13970.2	Complex I intermediate-associated protein 30 domain containing protein, putative, expressed	423-442	4
osa-miR2871b	LOC_Os01g07490.1	RST1, putative, expressed	5079-5099	4
osa-miR2871b	LOC_Os10g41730.1	expressed protein	985-1004	4
osa-miR2871b	LOC_Os03g56320.1	expressed protein	893-912	4
osa-miR2871b	LOC_Os03g56320.2	expressed protein	893-912	4
osa-miR2871b	LOC_Os03g56320.3	expressed protein	893-912	4
osa-miR2871b	LOC_Os03g56330.1	expressed protein	317-338	4
osa-miR2871b	LOC_Os01g07990.1	retrotransposon protein, putative, unclassified, expressed	401-420	4
osa-miR2871b	LOC_Os03g56630.1	transposon protein, putative, unclassified, expressed	2520-2539	4
osa-miR2871b	LOC_Os03g56630.2	transposon protein, putative, unclassified, expressed	2514-2533	4
osa-miR2871b	LOC_Os02g15070.1	glutelin, putative, expressed	1671-1691	4
osa-miR2871b	LOC_Os02g15090.1	glutelin, putative, expressed	1509-1528	4
osa-miR2871b	LOC_Os02g15140.1	retrotransposon protein, putative, unclassified, expressed	1253-1272	4
osa-miR2871b	LOC_Os10g42202.1	expressed protein	920-939	4
osa-miR2871b	LOC_Os07g39400.1	polyol transporter 5, putative, expressed	2104-2123	4
osa-miR2871b	LOC_Os03g57200.1	glutathione S-transferase, putative, expressed	1013-1033	4
osa-miR2871b	LOC_Os05g40150.1	RGH2B, putative, expressed	355-374	4
osa-miR2871b	LOC_Os01g09850.1	ZOS1-04 - C2H2 zinc finger protein, expressed	817-836	4
osa-miR2871b	LOC_Os01g09850.2	ZOS1-04 - C2H2 zinc finger protein, expressed	678-697	4
osa-miR2871b	LOC_Os01g09850.3	ZOS1-04 - C2H2 zinc finger protein, expressed	772-791	4
osa-miR2871b	LOC_Os03g58300.1	indole-3-glycerol phosphate lyase, chloroplast precursor, putative, expressed	1100-1119	4
osa-miR2871b	LOC_Os03g58320.1	indole-3-glycerol phosphate lyase, chloroplast precursor, putative, expressed	1111-1130	4
osa-miR2871b	LOC_Os03g58372.1	expressed protein	730-749	4
osa-miR2871b	LOC_Os01g10710.1	receptor-like protein kinase, putative, expressed	1046-1065	4
osa-miR2871b	LOC_Os05g40940.1	retrotransposon protein, putative, unclassified, expressed	67-87	4
osa-miR2871b	LOC_Os05g41310.1	disease resistance protein RGA2, putative, expressed	1178-1197	4
osa-miR2871b	LOC_Os11g02424.2	LTPL9 - Protease inhibitor/seed storage/LTP family protein precursor, expressed	588-608	4
osa-miR2871b	LOC_Os02g18140.1	NBS type disease resistance protein, putative, expressed	1307-1328	4
osa-miR2871b	LOC_Os02g18740.1	retrotransposon protein, putative, unclassified, expressed	2232-2251	4
osa-miR2871b	LOC_Os07g45064.1	Phosphatidylinositol kinase and FAT containing domain protein, putative, expressed	1499-1519	4
osa-miR2871b	LOC_Os03g61910.2	retrotransposon protein, putative, unclassified, expressed	1437-1457	4
osa-miR2871b	LOC_Os03g61910.1	retrotransposon protein, putative, unclassified, expressed	1264-1284	4
osa-miR2871b	LOC_Os11g05260.1	phosphoglycerate mutase, putative, expressed	1523-1542	4
osa-miR2871b	LOC_Os05g44730.1	retrotransposon protein, putative, Ty3-gypsy subclass, expressed	1327-1347	4
osa-miR2871b	LOC_Os01g14820.1	expressed protein	997-1017	4
osa-miR2871b	LOC_Os03g62379.1	MYB family transcription factor, putative, expressed	483-502	4
osa-miR2871b	LOC_Os03g62690.2	pentatricopeptide, putative, expressed	2131-2150	4
osa-miR2871b	LOC_Os02g21730.1	transposon protein, putative, CACTA, En/Spm sub-class, expressed	2217-2237	4
osa-miR2871b	LOC_Os07g46280.3	Os7bglu26 - beta-mannosidase/glucosidase/exoglucanase, expressed	1569-1589	4
osa-miR2871b	LOC_Os03g62900.1	OsDegp4 - Putative Deg protease homologue, expressed	638-659	4
osa-miR2871b	LOC_Os02g22000.1	phosphoglycerate mutase, putative, expressed	481-500	4
osa-miR2871b	LOC_Os01g15780.2	glycosyl transferase, group 1 domain containing protein, expressed	1317-1336	4
osa-miR2871b	LOC_Os01g16740.1	transposon protein, putative, unclassified, expressed	919-939	4
osa-miR2871b	LOC_Os03g64320.1	expressed protein	593-613	4
osa-miR2871b	LOC_Os02g24950.1	transposon protein, putative, CACTA, En/Spm sub-class, expressed	859-878	4
osa-miR2871b	LOC_Os11g08670.1	NAD kinase, putative, expressed	1415-1434	4
osa-miR2871b	LOC_Os02g25970.1	retrotransposon protein, putative, unclassified, expressed	3274-3295	4
osa-miR2871b	LOC_Os02g26060.1	retrotransposon protein, putative, Ty3-gypsy subclass, expressed	1380-1399	4
osa-miR2871b	LOC_Os01g19490.1	pentatricopeptide, putative, expressed	1212-1232	4
osa-miR2871b	LOC_Os04g02754.1	amidase family protein, putative, expressed	1579-1598	4
osa-miR2871b	LOC_Os04g03020.1	expressed protein	193-213	4
osa-miR2871b	LOC_Os07g49320.1	HEAT repeat family protein, putative, expressed	1705-1725	4
osa-miR2871b	LOC_Os04g03210.1	receptor kinase, putative, expressed	1831-1850	4
osa-miR2871b	LOC_Os05g49750.1	expressed protein	2209-2229	4
osa-miR2871b	LOC_Os05g49750.2	expressed protein	3412-3432	4
osa-miR2871b	LOC_Os05g49750.3	expressed protein	2795-2815	4
osa-miR2871b	LOC_Os11g10980.1	pyruvate kinase, putative, expressed	1822-1841	4
osa-miR2871b	LOC_Os08g01090.1	B3 DNA binding domain containing protein, expressed	1176-1195	4
osa-miR2871b	LOC_Os08g01090.2	B3 DNA binding domain containing protein, expressed	960-979	4
osa-miR2871b	LOC_Os04g03860.1	expressed protein	1980-1999	4
osa-miR2871b	LOC_Os02g28580.1	expressed protein	1024-1044	4
osa-miR2871b	LOC_Os11g11940.1	MLA10, putative, expressed	2711-2731	4
osa-miR2871b	LOC_Os02g28900.1	cytokinin-O-glucosyltransferase 2, putative, expressed	1666-1685	4
osa-miR2871b	LOC_Os11g12050.2	NBS-LRR type disease resistance protein, putative, expressed	2191-2211	4
osa-miR2871b	LOC_Os11g12050.1	NBS-LRR type disease resistance protein, putative, expressed	2186-2206	4
osa-miR2871b	LOC_Os08g01870.1	Rf1, mitochondrial precursor, putative, expressed	1082-1101	4
osa-miR2871b	LOC_Os08g02370.1	galactosyltransferase family protein, putative, expressed	1498-1519	4
osa-miR2871b	LOC_Os01g24140.1	transposon protein, putative, CACTA, En/Spm sub-class, expressed	2184-2205	4
osa-miR2871b	LOC_Os01g24294.1	retrotransposon protein, putative, Ty3-gypsy subclass, expressed	5110-5130	4
osa-miR2871b	LOC_Os01g24294.1	retrotransposon protein, putative, Ty3-gypsy subclass, expressed	3245-3264	4
osa-miR2871b	LOC_Os02g31290.1	AML1, putative, expressed	803-823	4
osa-miR2871b	LOC_Os02g31290.2	AML1, putative, expressed	486-506	4
osa-miR2871b	LOC_Os02g31890.1	ZOS2-08 - C2H2 zinc finger protein, expressed	268-287	4
osa-miR2871b	LOC_Os01g25450.1	AIG1 family protein, expressed	348-369	4
osa-miR2871b	LOC_Os08g04260.1	expressed protein	218-237	4
osa-miR2871b	LOC_Os11g15440.1	retrotransposon protein, putative, unclassified, expressed	2491-2512	4
osa-miR2871b	LOC_Os01g27040.1	chromatin-remodeling complex ATPase chain, putative, expressed	3088-3108	4
osa-miR2871b	LOC_Os08g05690.1	ABC transporter, ATP-binding protein, putative, expressed	3286-3306	4
osa-miR2871b	LOC_Os08g05690.1	ABC transporter, ATP-binding protein, putative, expressed	1895-1914	4
osa-miR2871b	LOC_Os02g33490.1	inorganic H%2B pyrophosphatase, putative, expressed	1443-1463	4
osa-miR2871b	LOC_Os11g17280.1	expressed protein	920-939	4
osa-miR2871b	LOC_Os04g09580.1	expressed protein	3876-3896	4
osa-miR2871b	LOC_Os02g35150.1	splicing factor U2AF, putative, expressed	1400-1420	4
osa-miR2871b	LOC_Os11g19350.1	retrotransposon protein, putative, unclassified, expressed	1742-1761	4
osa-miR2871b	LOC_Os02g35310.1	12-oxophytodienoate reductase, putative, expressed	141-162	4
osa-miR2871b	LOC_Os04g11830.1	TCP family transcription factor, putative, expressed	1672-1693	4
osa-miR2871b	LOC_Os02g35700.1	nucleoside diphosphate kinase, putative, expressed	1005-1026	4
osa-miR2871b	LOC_Os02g35700.2	nucleoside diphosphate kinase, putative, expressed	1210-1231	4
osa-miR2871b	LOC_Os11g19990.1	retrotransposon protein, putative, Ty3-gypsy subclass, expressed	816-835	4
osa-miR2871b	LOC_Os11g20740.1	expressed protein	27-46	4
osa-miR2871b	LOC_Os11g22220.1	retrotransposon protein, putative, Ty3-gypsy subclass, expressed	901-921	4
osa-miR2871b	LOC_Os02g36870.1	YGL010w, putative, expressed	970-989	4
osa-miR2871b	LOC_Os08g09230.1	starch synthase III, putative, expressed	4208-4227	4
osa-miR2871b	LOC_Os08g09230.2	starch synthase III, putative, expressed	4208-4227	4
osa-miR2871b	LOC_Os08g09430.1	disease resistance protein RPM1, putative, expressed	1375-1394	4
osa-miR2871b	LOC_Os06g06400.1	NBS-LRR type disease resistance protein, putative, expressed	1366-1385	4
osa-miR2871b	LOC_Os11g22870.1	retrotransposon protein, putative, Ty3-gypsy subclass, expressed	1681-1701	4
osa-miR2871b	LOC_Os04g14490.1	retrotransposon protein, putative, Ty3-gypsy subclass, expressed	1121-1140	4
osa-miR2871b	LOC_Os02g38000.1	retrotransposon protein, putative, unclassified, expressed	4609-4630	4
osa-miR2871b	LOC_Os04g14890.1	retrotransposon protein, putative, Ty3-gypsy subclass, expressed	1822-1842	4
osa-miR2871b	LOC_Os04g15730.1	retrotransposon protein, putative, Ty1-copia subclass	391-411	4
osa-miR2871b	LOC_Os11g24950.1	retrotransposon protein, putative, Ty3-gypsy subclass, expressed	755-774	4
osa-miR2871b	LOC_Os01g35140.1	retrotransposon protein, putative, Ty3-gypsy subclass, expressed	1360-1380	4
osa-miR2871b	LOC_Os02g39280.1	C2 domain containing protein, putative, expressed	973-993	4
osa-miR2871b	LOC_Os11g26160.1	RNA polymerase sigma factor, putative, expressed	2037-2058	4
osa-miR2871b	LOC_Os08g12370.1	retrotransposon protein, putative, Ty3-gypsy subclass, expressed	1327-1347	4
osa-miR2871b	LOC_Os01g36520.1	expressed protein	151-170	4
osa-miR2871b	LOC_Os01g36640.1	disease resistance protein RPM1, putative, expressed	4559-4579	4
osa-miR2871b	LOC_Os01g36640.1	disease resistance protein RPM1, putative, expressed	2232-2252	4
osa-miR2871b	LOC_Os08g12630.1	expressed protein	589-608	4
osa-miR2871b	LOC_Os06g09180.1	OsMKK5 - putative MAPKK based on amino acid sequence homology, expressed	1396-1416	4
osa-miR2871b	LOC_Os01g37140.1	retrotransposon protein, putative, unclassified, expressed	118-138	4
osa-miR2871b	LOC_Os01g37660.1	hypothetical protein	421-441	4
osa-miR2871b	LOC_Os04g18980.1	retrotransposon protein, putative, unclassified, expressed	6027-6046	4
osa-miR2871b	LOC_Os11g29240.1	expressed protein	1294-1313	4
osa-miR2871b	LOC_Os08g14320.1	zinc finger, C3HC4 type domain containing protein, expressed	603-622	4
osa-miR2871b	LOC_Os02g42040.1	MIF4G domain containing protein, putative, expressed	1925-1946	4
osa-miR2871b	LOC_Os11g30050.1	expressed protein	1417-1436	4
osa-miR2871b	LOC_Os01g39800.2	esterase, putative, expressed	801-821	4
osa-miR2871b	LOC_Os04g20474.2	UDP-glucoronosyl and UDP-glucosyl transferase domain containing protein, expressed	1658-1678	4
osa-miR2871b	LOC_Os04g20474.4	UDP-glucoronosyl and UDP-glucosyl transferase domain containing protein, expressed	1562-1582	4
osa-miR2871b	LOC_Os04g20474.1	UDP-glucoronosyl and UDP-glucosyl transferase domain containing protein, expressed	1789-1809	4
osa-miR2871b	LOC_Os04g20474.3	UDP-glucoronosyl and UDP-glucosyl transferase domain containing protein, expressed	1320-1340	4
osa-miR2871b	LOC_Os04g20720.1	retrotransposon, putative, centromere-specific, expressed	2021-2040	4
osa-miR2871b	LOC_Os06g12500.1	membrane associated DUF588 domain containing protein, putative, expressed	769-788	4
osa-miR2871b	LOC_Os08g18130.1	retrotransposon protein, putative, Ty3-gypsy subclass	469-489	4
osa-miR2871b	LOC_Os11g33960.1	transposon protein, putative, CACTA, En/Spm sub-class, expressed	1033-1052	4
osa-miR2871b	LOC_Os02g45600.1	rhoGAP domain containing protein, expressed	963-984	4
osa-miR2871b	LOC_Os06g15050.1	transposon protein, putative, CACTA, En/Spm sub-class, expressed	530-549	4
osa-miR2871b	LOC_Os02g45810.1	WD domain, G-beta repeat domain containing protein, expressed	1466-1486	4
osa-miR2871b	LOC_Os02g45810.2	WD domain, G-beta repeat domain containing protein, expressed	1548-1568	4
osa-miR2871b	LOC_Os01g43050.1	CENP-C1, putative, expressed	1674-1693	4
osa-miR2871b	LOC_Os06g15720.1	retrotransposon protein, putative, unclassified	272-293	4
osa-miR2871b	LOC_Os02g47580.1	expressed protein	1380-1399	4
osa-miR2871b	LOC_Os06g18164.1	expressed protein	476-495	4
osa-miR2871b	LOC_Os11g37300.1	OsFBDUF53 - F-box and DUF domain containing protein, expressed	2244-2265	4
osa-miR2871b	LOC_Os01g46430.1	glycosyl transferase, group 1 domain containing protein, expressed	1635-1655	4
osa-miR2871b	LOC_Os06g19470.3	WW domain containing protein, expressed	3233-3252	4
osa-miR2871b	LOC_Os06g19470.1	WW domain containing protein, expressed	3074-3093	4
osa-miR2871b	LOC_Os04g28120.1	response regulator receiver domain containing protein, expressed	16-35	4
osa-miR2871b	LOC_Os06g19470.2	WW domain containing protein, expressed	2948-2967	4
osa-miR2871b	LOC_Os01g46810.1	viral A-type inclusion protein repeat containing protein, expressed	3506-3525	4
osa-miR2871b	LOC_Os01g47300.1	retrotransposon protein, putative, unclassified, expressed	1325-1344	4
osa-miR2871b	LOC_Os06g20870.1	pentatricopeptide repeat protein PPR1106-17, putative, expressed	3651-3671	4
osa-miR2871b	LOC_Os01g48190.3	drought induced 19 protein, putative, expressed	1625-1645	4
osa-miR2871b	LOC_Os04g30260.1	OsWAK47 - OsWAK receptor-like protein kinase, expressed	1753-1773	4
osa-miR2871b	LOC_Os04g30330.1	OsWAK59 - OsWAK receptor-like cytoplasmic kinase OsWAK-RLCK, expressed	1184-1204	4
osa-miR2871b	LOC_Os01g48440.3	glycosyltransferase family 43 protein, putative, expressed	2075-2094	4
osa-miR2871b	LOC_Os04g30700.1	expressed protein	191-210	4
osa-miR2871b	LOC_Os06g21850.1	conserved hypothetical protein	572-591	4
osa-miR2871b	LOC_Os02g50820.1	nucleobase-ascorbate transporter, putative, expressed	2403-2422	4
osa-miR2871b	LOC_Os11g41170.1	disease resistance protein RPM1, putative, expressed	1770-1791	4
osa-miR2871b	LOC_Os06g23274.1	zinc finger, C3HC4 type, domain containing protein, expressed	1722-1742	4
osa-miR2871b	LOC_Os06g23430.1	signal recognition particle 19 kDa protein, putative, expressed	118-138	4
osa-miR2871b	LOC_Os06g24050.1	transposon protein, putative, CACTA, En/Spm sub-class, expressed	5277-5297	4
osa-miR2871b	LOC_Os06g24110.1	retrotransposon protein, putative, unclassified, expressed	303-322	4
osa-miR2871b	LOC_Os04g33320.1	expressed protein	104-123	4
osa-miR2871b	LOC_Os01g51200.2	CK1_CaseinKinase_1.3 - CK1 includes the casein kinase 1 kinases, expressed	996-1015	4
osa-miR2871b	LOC_Os04g33520.1	RCLEA6 - Root cap and Late embryogenesis related family protein precursor, expressed	1198-1218	4
osa-miR2871b	LOC_Os01g51200.1	CK1_CaseinKinase_1.3 - CK1 includes the casein kinase 1 kinases, expressed	937-956	4
osa-miR2871b	LOC_Os11g42620.1	retrotransposon protein, putative, Ty3-gypsy subclass, expressed	3655-3675	4
osa-miR2871b	LOC_Os02g52900.2	glutaredoxin 2, putative, expressed	1188-1208	4
osa-miR2871b	LOC_Os01g51780.1	auxin efflux carrier component, putative, expressed	632-651	4
osa-miR2871b	LOC_Os04g34400.1	retrotransposon protein, putative, unclassified	580-599	4
osa-miR2871b	LOC_Os11g43460.1	retrotransposon protein, putative, Ty3-gypsy subclass, expressed	1009-1029	4
osa-miR2871b	LOC_Os11g44014.1	retrotransposon protein, putative, unclassified, expressed	3714-3734	4
osa-miR2871b	LOC_Os08g30670.1	retrotransposon protein, putative, unclassified, expressed	1708-1728	4
osa-miR2871b	LOC_Os08g30740.1	ABC transporter, ATP-binding protein, putative, expressed	2976-2995	4
osa-miR2871b	LOC_Os01g53000.1	trehalose synthase, putative, expressed	3169-3188	4
osa-miR2871b	LOC_Os11g44400.1	transposon protein, putative, CACTA, En/Spm sub-class, expressed	962-981	4
osa-miR2871b	LOC_Os11g44590.1	retrotransposon protein, putative, Ty3-gypsy subclass, expressed	451-470	4
osa-miR2871b	LOC_Os04g37920.6	FAD binding domain of DNA photolyase domain containing protein, expressed	3939-3958	4
osa-miR2871b	LOC_Os11g46120.1	expressed protein	1197-1217	4
osa-miR2871b	LOC_Os02g56570.1	TBC domain containing protein, expressed	1430-1449	4
osa-miR2871b	LOC_Os11g47530.1	glycosyl hydrolase, putative, expressed	36-56	4
osa-miR2871b	LOC_Os06g31050.1	retrotransposon protein, putative, unclassified, expressed	571-592	4
osa-miR2871b	LOC_Os04g39840.1	Os4bglu10 - beta-glucosidase homologue, similar to Os4Bglu12 exoglucanase/beta-glucosidase, expressed	42-62	4
osa-miR2871b	LOC_Os01g56220.1	expressed protein	791-812	4
osa-miR2871b	LOC_Os04g39840.2	Os4bglu10 - beta-glucosidase homologue, similar to Os4Bglu12 exoglucanase/beta-glucosidase, expressed	42-62	4
osa-miR2871b	LOC_Os12g01190.2	RNA recognition motif containing protein, putative, expressed	792-812	4
osa-miR2871b	LOC_Os12g01320.1	retrotransposon protein, putative, Ty3-gypsy subclass, expressed	1101-1121	4
osa-miR2871b	LOC_Os04g41000.1	expressed protein	688-708	4
osa-miR2871b	LOC_Os08g36130.1	retrotransposon protein, putative, Ty3-gypsy subclass, expressed	1222-1242	4
osa-miR2871b	LOC_Os12g02340.2	LTPL14 - Protease inhibitor/seed storage/LTP family protein precursor, expressed	393-413	4
osa-miR2871b	LOC_Os12g02340.1	LTPL14 - Protease inhibitor/seed storage/LTP family protein precursor, expressed	569-589	4
osa-miR2871b	LOC_Os12g02980.1	nucleoside-triphosphatase, putative, expressed	1153-1172	4
osa-miR2871b	LOC_Os04g42240.1	expressed protein	288-308	4
osa-miR2871b	LOC_Os06g34710.1	expressed protein	1907-1927	4
osa-miR2871b	LOC_Os08g39410.1	retrotransposon protein, putative, unclassified, expressed	739-759	4
osa-miR2871b	LOC_Os12g06250.1	expressed protein	1141-1161	4
osa-miR2871b	LOC_Os04g45470.1	vacuolar-processing enzyme precursor, putative, expressed	1630-1649	4
osa-miR2871b	LOC_Os06g39370.1	OsFBK16 - F-box domain and kelch repeat containing protein, expressed	1516-1535	4
osa-miR2871b	LOC_Os01g62970.2	expressed protein	30-50	4
osa-miR2871b	LOC_Os08g41070.1	retrotransposon protein, putative, unclassified, expressed	2499-2519	4
osa-miR2871b	LOC_Os08g41080.1	expressed protein	791-810	4
osa-miR2871b	LOC_Os03g05049.1	expressed protein	390-411	4
osa-miR2871b	LOC_Os06g40680.1	expressed protein	2062-2081	4
osa-miR2871b	LOC_Os12g09120.1	mRNA-capping enzyme, putative, expressed	513-533	4
osa-miR2871b	LOC_Os03g05760.1	transcription factor Dp, putative, expressed	983-1003	4
osa-miR2871b	LOC_Os08g42670.2	resistance protein, putative, expressed	2029-2050	4
osa-miR2871b	LOC_Os08g42670.1	resistance protein, putative, expressed	2034-2055	4
osa-miR2871b	LOC_Os03g06390.1	expressed protein	1437-1457	4
osa-miR2871b	LOC_Os08g42730.1	radical SAM enzyme, putative, expressed	1316-1335	4
osa-miR2871b	LOC_Os08g43110.1	retrotransposon protein, putative, unclassified, expressed	1351-1371	4
osa-miR2871b	LOC_Os01g64980.1	ion channel DMI1, chloroplast precursor, putative, expressed	2418-2439	4
osa-miR2871b	LOC_Os01g64980.2	ion channel DMI1, chloroplast precursor, putative, expressed	2418-2439	4
osa-miR2871b	LOC_Os08g44050.4	ZOS8-12 - C2H2 zinc finger protein, expressed	666-685	4
osa-miR2871b	LOC_Os08g44050.3	ZOS8-12 - C2H2 zinc finger protein, expressed	918-937	4
osa-miR2871b	LOC_Os08g44050.2	ZOS8-12 - C2H2 zinc finger protein, expressed	801-820	4
osa-miR2871b	LOC_Os08g44050.1	ZOS8-12 - C2H2 zinc finger protein, expressed	666-685	4
osa-miR2871b	LOC_Os04g49570.1	glutamate receptor, putative, expressed	1745-1764	4
osa-miR2871b	LOC_Os04g49570.2	glutamate receptor, putative, expressed	1626-1645	4
osa-miR2871b	LOC_Os01g66120.3	No apical meristem protein, putative, expressed	1666-1687	4
osa-miR2871b	LOC_Os01g66120.1	No apical meristem protein, putative, expressed	1619-1640	4
osa-miR2871b	LOC_Os12g12740.1	leucine-rich repeat family protein, putative, expressed	603-624	4
osa-miR2871b	LOC_Os01g66970.1	zinc finger, C3HC4 type domain containing protein, expressed	218-237	4
osa-miR2871b	LOC_Os01g66970.3	zinc finger, C3HC4 type domain containing protein, expressed	218-237	4
osa-miR2871b	LOC_Os01g66970.2	zinc finger, C3HC4 type domain containing protein, expressed	218-237	4
osa-miR2871b	LOC_Os04g51610.1	calcium-transporting ATPase, plasma membrane-type, putative, expressed	1117-1137	4
osa-miR2871b	LOC_Os04g51610.3	calcium-transporting ATPase, plasma membrane-type, putative, expressed	1117-1137	4
osa-miR2871b	LOC_Os06g45240.1	inactive receptor kinase At2g26730 precursor, putative, expressed	687-706	4
osa-miR2871b	LOC_Os01g68160.3	ZOS1-22 - C2H2 zinc finger protein, expressed	4053-4073	4
osa-miR2871b	LOC_Os03g09940.1	sulfate transporter, putative, expressed	2455-2475	4
osa-miR2871b	LOC_Os09g02400.1	RNA-binding region RNP-1, putative, expressed	1615-1635	4
osa-miR2871b	LOC_Os09g02400.3	RNA-binding region RNP-1, putative, expressed	1743-1763	4
osa-miR2871b	LOC_Os09g02400.2	RNA-binding region RNP-1, putative, expressed	1705-1725	4
osa-miR2871b	LOC_Os09g02400.4	RNA-binding region RNP-1, putative, expressed	1609-1629	4
osa-miR2871b	LOC_Os09g02600.1	conserved hypothetical protein	476-495	4
osa-miR2871b	LOC_Os01g68790.3	RNA recognition motif containing protein, putative, expressed	1031-1050	4
osa-miR2871b	LOC_Os03g11400.1	targeting protein-related, putative, expressed	1002-1021	4
osa-miR2871b	LOC_Os03g11400.2	targeting protein-related, putative, expressed	983-1002	4
osa-miR2871b	LOC_Os09g06970.2	transport protein particle component, Bet3, domain containing protein, expressed	876-896	4
osa-miR2871b	LOC_Os01g71630.1	expressed protein	826-846	4
osa-miR2871b	LOC_Os01g71630.2	expressed protein	858-878	4
osa-miR2871b	LOC_Os01g71630.4	expressed protein	853-873	4
osa-miR2871b	LOC_Os12g19370.1	DNA polymerase I family protein, expressed	3006-3027	4
osa-miR2871b	LOC_Os01g72520.1	phosphoesterase family protein, putative, expressed	1638-1658	4
osa-miR2871b	LOC_Os09g08470.1	retrotransposon protein, putative, unclassified, expressed	4108-4127	4
osa-miR2871b	LOC_Os01g73514.1	5-oxoprolinase, putative, expressed	2363-2382	4
osa-miR2871b	LOC_Os06g50400.1	expansin precursor, putative, expressed	2-23	4
osa-miR2871b	LOC_Os12g23520.1	retrotransposon protein, putative, Ty3-gypsy subclass, expressed	720-739	4
osa-miR2871b	LOC_Os10g01960.1	retrotransposon protein, putative, Ty3-gypsy subclass, expressed	1629-1648	4
osa-miR2871b	LOC_Os03g16110.3	Ser/Thr protein phosphatase family protein, putative, expressed	1502-1522	4
osa-miR2871b	LOC_Os12g24550.1	expressed protein	3538-3558	4
osa-miR2871b	LOC_Os03g16369.2	retrotransposon protein, putative, unclassified, expressed	616-635	4
osa-miR2871b	LOC_Os03g16369.1	retrotransposon protein, putative, unclassified, expressed	616-635	4
osa-miR2871b	LOC_Os12g25830.1	retrotransposon protein, putative, unclassified, expressed	565-585	4
osa-miR2871b	LOC_Os09g12870.1	transposon protein, putative, CACTA, En/Spm sub-class, expressed	1033-1052	4
osa-miR2871b	LOC_Os12g26260.1	retrotransposon protein, putative, Ty3-gypsy subclass, expressed	1178-1197	4
osa-miR2871b	LOC_Os09g14670.1	phosphoenolpyruvate carboxylase, putative, expressed	3427-3446	4
osa-miR2871b	LOC_Os09g14790.1	retrotransposon protein, putative, Ty3-gypsy subclass, expressed	1291-1311	4
osa-miR2871b	LOC_Os07g04700.5	MYB family transcription factor, putative, expressed	832-853	4
osa-miR2871b	LOC_Os07g04700.3	MYB family transcription factor, putative, expressed	832-853	4
osa-miR2871b	LOC_Os07g04700.6	MYB family transcription factor, putative, expressed	832-853	4
osa-miR2871b	LOC_Os07g04700.1	MYB family transcription factor, putative, expressed	773-794	4
osa-miR2871b	LOC_Os07g04700.2	MYB family transcription factor, putative, expressed	835-856	4
osa-miR2871b	LOC_Os05g02130.1	ankyrin repeat domain-containing protein 28, putative, expressed	1552-1573	4
osa-miR2871b	LOC_Os09g16080.1	retrotransposon protein, putative, unclassified, expressed	496-516	4
osa-miR2871b	LOC_Os07g05780.1	conserved hypothetical protein	1132-1152	4
osa-miR2871b	LOC_Os03g20080.1	retrotransposon protein, putative, unclassified, expressed	1462-1482	4
osa-miR2871b	LOC_Os12g30060.1	prefoldin subunit, putative, expressed	638-657	4
osa-miR2871b	LOC_Os12g30060.2	prefoldin subunit, putative, expressed	789-808	4
osa-miR2871b	LOC_Os12g30110.1	hypothetical protein	208-227	4
osa-miR2871b	LOC_Os05g03530.1	tetraspanin family protein, putative, expressed	1269-1289	4
osa-miR2871b	LOC_Os05g03530.2	tetraspanin family protein, putative, expressed	1241-1261	4
osa-miR2871b	LOC_Os10g08940.1	expressed protein	2148-2168	4
osa-miR2871b	LOC_Os10g08940.2	expressed protein	2127-2147	4
osa-miR2871b	LOC_Os09g17329.2	expressed protein	184-205	4
osa-miR2871b	LOC_Os03g20720.1	GTPase-activating protein, putative, expressed	1688-1707	4
osa-miR2871b	LOC_Os10g09500.1	retrotransposon protein, putative, Ty3-gypsy subclass, expressed	1975-1995	4
osa-miR2871b	LOC_Os10g09610.1	retrotransposon protein, putative, unclassified, expressed	3096-3116	4
osa-miR2871b	LOC_Os09g17800.1	retrotransposon protein, putative, unclassified, expressed	472-493	4
osa-miR2871b	LOC_Os03g21400.1	cytochrome P450, putative, expressed	283-303	4
osa-miR2871b	LOC_Os12g31830.1	nitrilase, putative, expressed	902-922	4
osa-miR2871b	LOC_Os05g05230.1	expressed protein	3635-3655	4
osa-miR2871b	LOC_Os12g32210.2	autophagy-related protein 10, putative, expressed	1329-1349	4
osa-miR2871b	LOC_Os10g11340.1	nitroreductase family protein, putative, expressed	2590-2610	4
osa-miR2871b	LOC_Os03g22900.1	SNF2 family N-terminal domain containing protein, expressed	2339-2358	4
osa-miR2871b	LOC_Os03g23110.1	retrotransposon protein, putative, Ty3-gypsy subclass, expressed	2050-2070	4
osa-miR2871b	LOC_Os12g34092.1	ribosomal protein S2, putative, expressed	34-53	4
osa-miR2871b	LOC_Os05g06980.1	expressed protein	2148-2168	4
osa-miR2871b	LOC_Os07g10770.1	CESA8 - cellulose synthase, expressed	3690-3710	4
osa-miR2871b	LOC_Os07g10920.4	expressed protein	4121-4141	4
osa-miR2871b	LOC_Os12g35560.1	kelch repeat protein, putative, expressed	297-318	4
osa-miR2871b	LOC_Os03g25490.1	cytochrome P450 72A1, putative, expressed	1687-1707	4
osa-miR2871b	LOC_Os03g25490.2	cytochrome P450 72A1, putative, expressed	1692-1712	4
osa-miR2871b	LOC_Os07g11990.1	conserved hypothetical protein	1132-1152	4
osa-miR2871b	LOC_Os12g35940.1	transposon protein, putative, CACTA, En/Spm sub-class, expressed	463-483	4
osa-miR2871b	LOC_Os07g12560.1	OsFBX224 - F-box domain containing protein, expressed	1119-1140	4
osa-miR2871b	LOC_Os03g26630.2	SAP domain containing protein, expressed	1504-1525	4
osa-miR2871b	LOC_Os03g26630.1	SAP domain containing protein, expressed	1504-1525	4
osa-miR2871b	LOC_Os07g12710.1	GIY-YIG catalytic domain containing protein, putative, expressed	1383-1403	4
osa-miR2871b	LOC_Os05g08910.1	expressed protein	67-86	4
osa-miR2871b	LOC_Os12g37470.1	conserved hypothetical protein	1132-1152	4
osa-miR2871b	LOC_Os03g27930.1	RNA cap guanine-N2 methyltransferase domain containing protein, expressed	545-564	4
osa-miR2871b	LOC_Os05g10460.1	transposon protein, putative, CACTA, En/Spm sub-class	622-641	4
osa-miR2871b	LOC_Os07g14270.2	calreticulin precursor protein, putative, expressed	925-945	4
osa-miR2871b	LOC_Os07g14270.1	calreticulin precursor protein, putative, expressed	925-945	4
osa-miR2871b	LOC_Os07g14270.3	calreticulin precursor protein, putative, expressed	925-945	4
osa-miR2871b	LOC_Os10g21350.1	retrotransposon protein, putative, unclassified, expressed	1522-1541	4
osa-miR2871b	LOC_Os09g27700.1	microtubule associated protein, putative, expressed	763-783	4
osa-miR2871b	LOC_Os09g27700.2	microtubule associated protein, putative, expressed	763-783	4
osa-miR2871b	LOC_Os10g21450.1	conserved hypothetical protein	527-546	4
osa-miR2871b	LOC_Os12g40010.1	expressed protein	3298-3318	4
osa-miR2871b	LOC_Os12g40010.2	expressed protein	3296-3316	4
osa-miR2871b	LOC_Os07g17270.1	retrotransposon protein, putative, unclassified, expressed	1170-1191	4
osa-miR2871b	LOC_Os03g31690.1	GCN5-related N-acetyltransferase, putative, expressed	436-456	4
osa-miR2871b	LOC_Os09g29800.1	expressed protein	202-222	4
osa-miR2871b	LOC_Os09g30350.1	expressed protein	2438-2459	4
osa-miR2871b	LOC_Os05g16250.1	expressed protein	271-291	4
osa-miR2871b	LOC_Os12g41730.1	retrotransposon protein, putative, unclassified, expressed	530-549	4
osa-miR2871b	LOC_Os03g33710.1	retrotransposon protein, putative, unclassified, expressed	651-670	4
osa-miR2871b	LOC_Os07g19510.1	retrotransposon protein, putative, unclassified, expressed	1153-1174	4
osa-miR2871b	LOC_Os03g34040.3	ribosomal protein, putative, expressed	876-896	4
osa-miR2871b	LOC_Os12g42370.1	GTPase of unknown function domain containing protein, putative, expressed	2213-2233	4
osa-miR2871b	LOC_Os05g17120.1	retrotransposon protein, putative, Ty3-gypsy subclass, expressed	4379-4398	4
osa-miR2871b	LOC_Os07g22090.1	retrotransposon protein, putative, Ty3-gypsy subclass, expressed	1108-1128	4
osa-miR2871b	LOC_Os12g42810.1	mov34/MPN/PAD-1 family protein, expressed	1600-1619	4
osa-miR2871b	LOC_Os10g27250.1	expressed protein	474-495	4
osa-miR2871b	LOC_Os12g43950.2	homeobox domain containing protein, expressed	2246-2265	4
osa-miR2871b	LOC_Os12g43950.1	homeobox domain containing protein, expressed	2751-2770	4
osa-miR2871b	LOC_Os12g43950.3	homeobox domain containing protein, expressed	2903-2922	4
osa-miR2871b	LOC_Os12g43950.4	homeobox domain containing protein, expressed	2670-2689	4
osa-miR2871b	LOC_Os12g43960.1	hypothetical protein	51-72	4
osa-miR2871b	LOC_Os12g44220.1	ATPase 2, putative, expressed	1355-1375	4
osa-miR2871b	LOC_Os12g44220.2	ATPase 2, putative, expressed	1274-1294	4
osa-miR2871b	LOC_Os07g24230.1	integral membrane transporter family protein, putative, expressed	922-942	4
osa-miR2871b	LOC_Os07g24680.1	retrotransposon protein, putative, unclassified, expressed	276-296	4
osa-miR2871b	LOC_Os10g30130.1	retrotransposon protein, putative, unclassified, expressed	2222-2242	4
osa-miR2871b	LOC_Os09g35790.1	HSF-type DNA-binding domain containing protein, expressed	1719-1738	4
osa-miR2871b	LOC_Os09g35790.3	HSF-type DNA-binding domain containing protein, expressed	769-788	4
osa-miR2871b	LOC_Os10g30580.1	cell division control protein 48 homolog E, putative, expressed	1466-1486	4
osa-miR2871b	LOC_Os10g30610.2	white-brown complex homolog protein, putative, expressed	2672-2693	4
osa-miR2871b	LOC_Os10g30610.1	white-brown complex homolog protein, putative, expressed	2672-2693	4
osa-miR2871b	LOC_Os05g20730.1	retrotransposon, putative, centromere-specific, expressed	1349-1368	4
osa-miR2871b	LOC_Os03g40725.1	expressed protein	5087-5106	4
osa-miR2871b	LOC_Os09g37100.1	phospholipase D, putative, expressed	2494-2513	4
osa-miR2871b	LOC_Os10g33290.2	tetratricopeptide repeat domain containing protein, expressed	2508-2527	4
osa-miR2871b	LOC_Os10g33290.1	tetratricopeptide repeat domain containing protein, expressed	2521-2540	4
osa-miR2871b	LOC_Os10g33440.2	NB-ARC domain containing protein, expressed	4040-4059	4
osa-miR2871b	LOC_Os03g43564.1	hypothetical protein	120-139	4
osa-miR2871b	LOC_Os05g24684.1	structural constituent of ribosome, putative, expressed	2154-2174	4
osa-miR2871b	LOC_Os03g43800.2	DIRP family protein, putative, expressed	270-290	4
osa-miR2871b	LOC_Os03g43800.1	DIRP family protein, putative, expressed	270-290	4
osa-miR2871b	LOC_Os02g05180.1	retrotransposon protein, putative, Ty3-gypsy subclass, expressed	3311-3331	4
osa-miR2871b	LOC_Os07g30270.1	retrotransposon protein, putative, unclassified, expressed	1112-1131	4
osa-miR2871b	LOC_Os07g31194.1	expressed protein	643-663	4
osa-miR2871b	LOC_Os03g46180.1	LTPL71 - Protease inhibitor/seed storage/LTP family protein precursor, expressed	1128-1148	4
osa-miR2871b	ChrUn.fgenesh.mRNA.85	Putative SWI/SNF related, matrix associated, actin dependent regulator of chromatin	3041-3061	4
osa-miR2871b	LOC_Os05g28510.1	importin subunit beta, putative, expressed	2332-2351	4
osa-miR2871b	LOC_Os05g28510.2	importin subunit beta, putative, expressed	2319-2338	4
osa-miR2871b	LOC_Os05g28510.3	importin subunit beta, putative, expressed	2324-2343	4
osa-miR2871b	LOC_Os05g28510.4	importin subunit beta, putative, expressed	2337-2356	4
osa-miR2871b	LOC_Os03g47820.1	PINHEAD, putative, expressed	1634-1653	4
osa-miR2871b	LOC_Os03g48490.1	centromere protein, putative, expressed	2041-2061	4
